# Supplementary material for: Trust in Context: A Three-Factor Experimental Study
Source: Behav Sci (Basel). 2026 Jun 15;16(6):1001. doi: 10.3390/bs16061001 (PMC13296098; doi:10.3390/bs16061001)
Supplement: Supplementary file 1 [file behavsci-16-01001-s001.zip]

Archive with 3 entries (3 files):
- data.xlsx
- data_long_format.xlsx
- Results of the Three-Way Interaction Experiment(English).pdf
