# Supplementary material for: Trust in Context: A Three-Factor Experimental Study
Source: Behav Sci (Basel). 2026 Jun 15;16(6):1001. doi: 10.3390/bs16061001 (PMC13296098; doi:10.3390/bs16061001)
Supplement: Supplementary file 1 [file behavsci-16-01001-s001.zip › data.xlsx]

## Sheet: sheet1
id	province	gender	age	faith	education	major	income	Occupation	q1_fm score	q1_aq score	q1_ge score	q2_fm2k	q2_fm2w	q2_fm2now	q2_aq2k	q2_aq2w	q2_aq2now	q2_ge2k	q2_ge2w	q2_ge2now	q3_hh2k	q3_hh2w	q3_hh20w	q3_ll2k	q3_ll2w	q3_ll20w	q4_hh2k	q4_hh2w	q4_hh20w	q4_ll2k	q4_ll2w	q4_ll20w	q5_hh2k	q5_hh2w	q5_hh20w	q5_ll2k	q5_ll2w	q5_ll20w
1	Jiangsu	female	35	Non-religious	Bachelor's degree	Economics and management	5000-8000RMB	Private company or self-employed	1	2	5	yes	yes	no	yes	no	no	no	no	no	yes	yes	yes	no	no	no	yes	no	no	no	no	no	yes	no	no	no	no	no
2	Zhejiang	male	33	Non-religious	Bachelor's degree	Economics and management	8000-12000RMB	Private company or self-employed	7	5	2	yes	yes	yes	yes	yes	no	yes	no	no	yes	yes	yes	yes	yes	no	yes	yes	no	yes	no	no	yes	no	no	no	no	no
3	Anhui	female	32	Non-religious	Master’s or above	Humanities and social sciences	5000-8000RMB	State-owned/collective enterprise staff	1	2	5	yes	yes	yes	yes	yes	no	yes	no	no	yes	yes	yes	yes	no	no	yes	yes	yes	no	no	no	yes	yes	no	no	no	no
4	Zhejiang	male	33	Non-religious	Bachelor's degree	Natural sciences and engineering	12000-15000RMB	Private company or self-employed	1	3	6	yes	yes	yes	yes	yes	no	yes	no	no	yes	yes	yes	yes	no	no	yes	yes	no	no	no	no	yes	no	no	yes	no	no
5	Shanghai	female	30	Non-religious	Bachelor's degree	Economics and management	12000-15000RMB	Private company or self-employed	1	2	5	yes	yes	no	yes	yes	no	no	no	no	yes	yes	no	yes	no	no	yes	yes	no	yes	no	no	no	no	no	no	no	no
6	Jiangsu	female	30	Christianity	Bachelor's degree	Humanities and social sciences	8000-12000RMB	Government/institution staff	1	1	5	yes	yes	yes	yes	yes	no	yes	no	no	yes	yes	yes	yes	no	no	yes	yes	no	yes	no	no	yes	yes	no	no	no	no
7	Gansu	male	42	Non-religious	Bachelor's degree	Humanities and social sciences	8000-12000RMB	Government/institution staff	1	2	3	yes	yes	yes	yes	yes	no	yes	yes	no	yes	yes	yes	yes	no	no	yes	yes	no	yes	no	no	yes	yes	no	no	no	no
8	Henan	female	24	Non-religious	Bachelor's degree	Economics and management	8000-12000RMB	Private company or self-employed	1	4	6	yes	yes	yes	yes	yes	no	yes	no	no	yes	yes	yes	no	no	no	yes	yes	no	no	no	no	yes	yes	yes	no	no	no
9	Hubei	female	32	Taoism	Bachelor's degree	Natural sciences and engineering	5000-8000RMB	Private company or self-employed	1	4	6	yes	yes	yes	yes	yes	no	yes	no	no	yes	yes	yes	yes	yes	no	yes	yes	no	yes	no	no	yes	no	no	no	no	no
10	Shanxi	male	27	Non-religious	Bachelor's degree	Humanities and social sciences	5000-8000RMB	Private company or self-employed	1	2	5	yes	yes	yes	yes	yes	no	yes	no	no	yes	yes	yes	yes	yes	yes	yes	yes	no	yes	no	no	yes	no	no	no	no	no
11	Neimeng	male	38	Non-religious	Bachelor's degree	Natural sciences and engineering	8000-12000RMB	Private company or self-employed	1	4	7	yes	yes	yes	yes	yes	no	no	no	no	yes	yes	yes	no	no	no	yes	yes	no	no	no	no	yes	no	no	no	no	no
12	Fujian	male	36	Non-religious	Bachelor's degree	Economics and management	5000-8000RMB	Private company or self-employed	1	2	6	yes	yes	yes	yes	yes	no	yes	no	no	yes	yes	yes	yes	no	no	yes	yes	yes	no	no	no	yes	yes	no	no	no	no
13	Henan	female	53	Non-religious	Bachelor's degree	Natural sciences and engineering	3000-5000RMB	Government/institution staff	1	3	7	yes	yes	no	yes	no	no	no	no	no	yes	yes	no	yes	no	no	yes	yes	no	no	no	no	yes	yes	no	no	no	no
14	Hebei	female	32	Non-religious	Junior college	Economics and management	3000-5000RMB	Private company or self-employed	1	3	5	yes	yes	yes	yes	no	no	no	no	no	yes	yes	yes	yes	no	no	yes	no	no	no	no	no	yes	no	no	no	no	no
15	Jiangxi	female	32	Non-religious	Bachelor's degree	Economics and management	5000-8000RMB	Private company or self-employed	1	2	6	yes	yes	yes	yes	yes	no	yes	no	no	yes	yes	yes	yes	no	no	yes	yes	no	no	no	no	yes	no	no	no	no	no
16	Zhejiang	female	31	Non-religious	Bachelor's degree	Economics and management	8000-12000RMB	Government/institution staff	1	4	6	yes	yes	yes	yes	yes	no	no	no	no	yes	yes	yes	yes	yes	yes	yes	yes	no	yes	no	no	no	no	no	no	no	no
17	Guangdong	male	31	Buddhism	Bachelor's degree	Natural sciences and engineering	5000-8000RMB	Private company or self-employed	6	5	4	yes	yes	yes	yes	no	no	no	no	no	yes	yes	yes	yes	no	no	yes	yes	no	no	no	no	yes	yes	no	no	no	no
18	Zhejiang	male	25	Non-religious	Bachelor's degree	Humanities and social sciences	8000-12000RMB	State-owned/collective enterprise staff	6	4	2	yes	yes	no	yes	yes	no	no	no	no	yes	yes	no	yes	no	no	yes	yes	no	no	no	no	yes	yes	no	no	no	no
19	Hunan	female	37	Non-religious	Master’s or above	Humanities and social sciences	15000+RMB	State-owned/collective enterprise staff	7	6	3	yes	yes	yes	yes	yes	no	no	no	no	yes	yes	yes	yes	no	no	yes	no	no	no	no	no	no	no	no	no	no	no
20	Guizhou	male	31	Non-religious	Bachelor's degree	Natural sciences and engineering	8000-12000RMB	Private company or self-employed	1	2	3	yes	yes	no	yes	no	no	no	no	no	yes	yes	no	no	no	no	yes	no	no	no	no	no	no	no	no	no	no	no
21	Fujian	female	43	Non-religious	Master’s or above	Natural sciences and engineering	5000-8000RMB	Government/institution staff	1	2	6	yes	yes	yes	yes	yes	yes	no	no	no	yes	yes	yes	yes	yes	no	yes	yes	yes	yes	no	no	no	no	no	no	no	no
22	Sichuan	female	30	Non-religious	Bachelor's degree	Natural sciences and engineering	5000-8000RMB	State-owned/collective enterprise staff	7	5	2	yes	yes	yes	yes	no	no	no	no	no	yes	yes	yes	yes	no	no	yes	yes	no	no	no	no	yes	no	no	no	no	no
23	Zhejiang	male	28	Non-religious	Bachelor's degree	Natural sciences and engineering	8000-12000RMB	Private company or self-employed	1	3	5	yes	yes	no	yes	no	no	no	no	no	yes	yes	no	no	no	no	yes	no	no	no	no	no	no	no	no	no	no	no
24	Guangdong	female	28	Non-religious	Bachelor's degree	Medicine and health	5000-8000RMB	Private company or self-employed	1	2	5	yes	yes	yes	yes	yes	no	yes	no	no	yes	yes	yes	yes	yes	yes	yes	yes	yes	yes	no	no	yes	no	no	no	no	no
25	Hunan	female	37	Non-religious	Junior college	Natural sciences and engineering	3000-5000RMB	Private company or self-employed	1	3	5	yes	yes	yes	yes	yes	no	yes	no	no	yes	yes	yes	yes	yes	no	yes	yes	no	yes	no	no	yes	no	no	no	no	no
26	Shanghai	female	57	Non-religious	Junior college	Economics and management	8000-12000RMB	Private company or self-employed	1	3	6	yes	yes	yes	yes	yes	yes	yes	yes	no	yes	yes	yes	yes	yes	no	yes	yes	yes	yes	no	no	yes	yes	no	yes	no	no
27	Heilongjiang	female	28	Non-religious	Bachelor's degree	Natural sciences and engineering	5000-8000RMB	Government/institution staff	1	2	5	yes	yes	yes	yes	yes	no	no	no	no	yes	yes	yes	yes	no	no	yes	yes	no	no	no	no	yes	no	no	no	no	no
28	Heilongjiang	male	39	Non-religious	Bachelor's degree	Natural sciences and engineering	3000-5000RMB	State-owned/collective enterprise staff	1	3	6	yes	yes	yes	yes	yes	no	no	no	no	yes	yes	yes	no	no	no	yes	yes	no	yes	no	no	yes	no	no	no	no	no
29	Guangdong	female	38	Non-religious	Bachelor's degree	Economics and management	8000-12000RMB	Private company or self-employed	1	2	7	yes	yes	yes	yes	yes	yes	yes	no	no	yes	yes	yes	yes	no	no	yes	yes	no	no	no	no	yes	yes	no	no	no	no
30	Shandong	male	57	Buddhism	High school or below		5000-8000RMB	State-owned/collective enterprise staff	1	2	4	yes	yes	yes	yes	yes	no	yes	no	no	yes	yes	yes	yes	no	no	yes	yes	yes	yes	no	no	yes	no	no	no	no	no
31	Shandong	female	28	Buddhism	Bachelor's degree	Humanities and social sciences	5000-8000RMB	State-owned/collective enterprise staff	6	4	2	yes	no	no	yes	no	no	no	no	no	yes	no	no	yes	no	no	no	no	no	no	yes	yes	no	yes	no	no	no	no
32	Hunan	male	26	Non-religious	Bachelor's degree	Humanities and social sciences	8000-12000RMB	State-owned/collective enterprise staff	1	1	6	yes	yes	yes	yes	yes	no	yes	no	no	no	no	no	no	no	no	yes	no	no	no	no	no	yes	yes	no	no	no	no
33	Jiangsu	female	38	Non-religious	Bachelor's degree	Natural sciences and engineering	5000-8000RMB	Private company or self-employed	1	3	6	yes	yes	yes	yes	yes	no	no	no	no	yes	yes	yes	yes	yes	no	yes	yes	no	yes	yes	no	yes	no	no	no	no	no
34	Shandong	female	29	Non-religious	Bachelor's degree	Economics and management	8000-12000RMB	State-owned/collective enterprise staff	1	3	5	yes	yes	yes	yes	yes	no	no	no	no	yes	yes	yes	yes	yes	yes	yes	yes	no	yes	no	no	no	no	no	no	no	no
35	Shaanxi	female	33	Non-religious	Bachelor's degree	Humanities and social sciences	5000-8000RMB	Private company or self-employed	1	2	5	yes	yes	yes	yes	yes	no	no	no	no	yes	yes	yes	yes	yes	no	yes	yes	no	yes	no	no	no	no	no	no	no	no
36	Henan	female	29	Non-religious	High school or below		5000-8000RMB	Private company or self-employed	7	5	2	yes	yes	no	yes	no	no	no	no	no	yes	yes	no	no	no	no	yes	no	no	no	no	no	no	no	no	no	no	no
37	Henan	female	26	Non-religious	Junior college	Humanities and social sciences	3000-5000RMB	Private company or self-employed	1	2	5	yes	yes	yes	yes	yes	no	yes	no	no	yes	yes	yes	no	no	no	yes	yes	no	no	no	no	yes	yes	no	no	no	no
38	Guangdong	female	26	Non-religious	High school or below		3000-5000RMB	Private company or self-employed	1	3	6	yes	yes	yes	yes	yes	no	no	no	no	yes	yes	yes	yes	no	no	yes	yes	no	no	no	no	no	no	no	no	no	no
39	Zhejiang	female	30	Non-religious	Bachelor's degree	Economics and management	3000-5000RMB	Private company or self-employed	1	3	7	yes	yes	no	yes	no	no	no	no	no	yes	no	no	no	no	no	yes	no	no	no	no	no	no	no	no	no	no	no
40	Beijing	female	48	Non-religious	Bachelor's degree	Medicine and health	15000+RMB	Government/institution staff	1	3	6	yes	yes	yes	yes	yes	no	no	no	no	yes	yes	yes	yes	no	no	yes	yes	no	yes	no	no	yes	no	no	no	no	no
41	Heilongjiang	male	58	Buddhism	Bachelor's degree	Humanities and social sciences	12000-15000RMB	Government/institution staff	1	3	6	yes	yes	yes	yes	yes	no	no	no	no	yes	yes	yes	yes	yes	yes	yes	yes	no	yes	no	no	no	no	no	no	no	no
42	Hebei	female	38	Non-religious	Bachelor's degree	Economics and management	5000-8000RMB	Government/institution staff	7	5	2	yes	yes	no	yes	no	no	no	no	no	yes	yes	no	no	no	no	yes	yes	no	no	no	no	yes	no	no	no	no	no
43	Guangdong	male	31	Non-religious	Bachelor's degree	Economics and management	5000-8000RMB	Government/institution staff	1	3	6	yes	yes	yes	yes	yes	no	yes	no	no	yes	yes	yes	yes	yes	yes	yes	yes	no	no	no	no	yes	no	no	no	no	no
44	Beijing	female	34	Non-religious	Bachelor's degree	Natural sciences and engineering	8000-12000RMB	Government/institution staff	1	1	7	yes	yes	no	yes	yes	no	no	no	no	yes	yes	no	no	no	no	yes	yes	no	no	no	no	no	no	no	no	no	no
45	Shanxi	male	29	Non-religious	Bachelor's degree	Economics and management	5000-8000RMB	Private company or self-employed	1	4	7	yes	no	no	no	no	no	no	no	no	yes	yes	no	no	no	no	yes	no	no	no	no	no	no	no	no	no	no	no
46	Guizhou	male	20	Non-religious	Bachelor's degree	Medicine and health	1000-3000RMB	Student	7	5	4	yes	yes	yes	yes	no	no	no	no	no	yes	yes	yes	no	no	no	yes	no	no	no	no	no	no	no	no	no	no	no
47	Shanxi	male	32	Non-religious	Bachelor's degree	Economics and management	5000-8000RMB	State-owned/collective enterprise staff	1	3	6	yes	yes	no	yes	no	no	no	no	no	yes	yes	yes	no	no	no	yes	yes	no	no	no	no	yes	no	no	no	no	no
48	Jiangsu	female	25	Non-religious	Master’s or above	Medicine and health	8000-12000RMB	State-owned/collective enterprise staff	1	3	5	yes	yes	no	yes	yes	no	no	no	no	yes	yes	yes	no	no	no	yes	yes	no	no	no	no	yes	no	no	no	no	no
49	Zhejiang	female	25	Non-religious	Junior college	Economics and management	5000-8000RMB	Private company or self-employed	1	3	6	yes	yes	no	yes	no	no	no	no	no	yes	yes	no	yes	no	no	yes	yes	no	no	no	no	no	no	no	no	no	no
50	Henan	male	28	Non-religious	Master’s or above	Medicine and health	5000-8000RMB	State-owned/collective enterprise staff	6	5	3	yes	yes	no	yes	no	no	no	no	no	yes	yes	no	yes	no	no	yes	yes	no	yes	no	no	yes	no	no	no	no	no
51	Henan	female	56	Buddhism	High school or below		≤1000 RMB	Unemployed/job-seeking	1	2	4	yes	no	yes	no	no	no	no	no	no	yes	no	no	yes	no	no	yes	no	no	no	no	no	yes	no	no	yes	no	no
52	Henan	male	50	Non-religious	High school or below		≤1000 RMB	Unemployed/job-seeking	7	7	3	yes	no	no	yes	no	no	yes	no	no	yes	no	no	yes	no	no	yes	no	no	yes	no	no	yes	no	no	yes	no	no
53	Guangdong	male	50	Non-religious	High school or below		1000-3000RMB	Freelancer/flexible employment	1	5	7	no	no	no	no	no	no	no	no	no	no	no	no	no	no	no	no	no	no	no	no	no	no	no	no	no	no	no
54	Henan	female	20	Non-religious	Junior college	Medicine and health	1000-3000RMB	Student	1	3	4	yes	yes	no	yes	yes	yes	yes	yes	yes	yes	yes	no	yes	no	no	yes	no	no	no	no	no	no	no	no	no	no	yes
55	Guangdong	male	42	Non-religious	High school or below		1000-3000RMB	Unemployed/job-seeking	2	3	4	no	no	no	no	no	no	no	no	no	no	no	no	no	no	no	no	no	no	no	no	no	no	no	no	no	no	no
56	Guangdong	male	51	Non-religious	High school or below		≤1000 RMB	Unemployed/job-seeking	3	2	4	no	no	no	no	no	no	no	no	no	no	no	no	no	no	no	no	no	no	no	no	no	no	no	no	no	no	no
57	Heilongjiang	female	27	Non-religious	Master’s or above	Economics and management	1000-3000RMB	Student	1	3	7	yes	yes	yes	yes	yes	no	no	no	no	yes	yes	yes	yes	yes	no	yes	yes	no	yes	no	no	no	no	no	no	no	no
58	Henan	male	55	Non-religious	High school or below		3000-5000RMB	Freelancer/flexible employment	4	3	2	yes	yes	yes	yes	yes	yes	yes	yes	no	yes	yes	yes	yes	yes	no	yes	yes	yes	yes	yes	no	yes	yes	no	yes	yes	no
59	Guangdong	male	40	Non-religious	High school or below		1000-3000RMB	Freelancer/flexible employment	3	1	3	no	no	no	no	no	no	no	no	no	no	no	no	no	no	no	no	no	no	no	no	no	no	no	no	no	no	no
60	Beijing	female	26	Non-religious	Master’s or above	Humanities and social sciences	8000-12000RMB	Private company or self-employed	1	4	7	yes	yes	no	yes	yes	no	no	no	no	yes	yes	no	yes	no	no	yes	yes	no	no	no	no	no	no	no	no	no	no
61	Guangdong	male	35	Non-religious	High school or below		1000-3000RMB	Unemployed/job-seeking	2	3	1	no	no	no	no	no	no	no	no	no	no	no	no	no	no	no	no	no	no	no	no	no	no	no	no	no	no	no
62	Jiangsu	female	39	Buddhism	Bachelor's degree	Economics and management	8000-12000RMB	State-owned/collective enterprise staff	1	4	6	yes	yes	yes	yes	no	no	no	no	no	yes	yes	no	yes	no	no	yes	yes	no	yes	no	no	yes	no	no	no	no	no
63	Henan	female	27	Buddhism	Bachelor's degree	Economics and management	5000-8000RMB	Private company or self-employed	1	5	7	yes	yes	yes	no	no	no	no	no	no	yes	yes	yes	yes	yes	no	no	no	no	no	no	no	no	no	no	no	no	no
64	Henan	female	53	Non-religious	High school or below		1000-3000RMB	Freelancer/flexible employment	6	4	3	yes	yes	yes	yes	yes	no	yes	yes	no	yes	yes	yes	yes	yes	no	yes	yes	no	yes	yes	no	yes	yes	yes	yes	yes	no
65	Henan	female	31	Non-religious	Junior college	Medicine and health	3000-5000RMB	State-owned/collective enterprise staff	1	2	3	yes	yes	no	yes	no	no	yes	yes	no	yes	yes	no	yes	no	no	yes	no	no	yes	no	no	yes	yes	no	yes	no	no
66	Henan	female	32	Non-religious	High school or below		1000-3000RMB	Freelancer/flexible employment	1	2	3	yes	yes	no	yes	yes	no	yes	no	no	yes	yes	no	yes	yes	no	yes	no	no	yes	no	no	yes	no	no	yes	no	no
67	Henan	female	53	Non-religious	High school or below		≤1000 RMB	Freelancer/flexible employment	6	4	3	yes	yes	yes	yes	yes	no	yes	no	no	yes	yes	yes	yes	yes	no	yes	yes	no	yes	yes	no	yes	yes	no	yes	yes	no
68	Henan	female	22	Non-religious	Bachelor's degree	Humanities and social sciences	1000-3000RMB	Student	1	1	1	yes	yes	yes	yes	yes	yes	yes	yes	yes	yes	yes	yes	yes	yes	yes	yes	yes	yes	yes	yes	yes	yes	yes	yes	yes	yes	yes
69	Jiangsu	female	36	Non-religious	Master’s or above	Economics and management	8000-12000RMB	Government/institution staff	1	1	5	yes	yes	yes	yes	yes	no	no	no	no	yes	yes	yes	yes	yes	yes	yes	yes	no	yes	no	no	no	no	no	no	no	no
70	Jiangsu	male	36	Non-religious	Junior college	Natural sciences and engineering	8000-12000RMB	Private company or self-employed	1	3	6	yes	yes	yes	yes	yes	no	yes	no	no	yes	yes	yes	yes	yes	no	yes	no	no	yes	no	no	no	no	no	no	no	no
71	Jiangsu	male	38	Non-religious	High school or below		8000-12000RMB	Private company or self-employed	2	5	7	yes	yes	no	yes	no	no	no	no	no	yes	yes	no	no	no	no	yes	no	no	no	no	no	yes	no	no	no	no	no
72	Guangdong	male	56	Non-religious	High school or below		1000-3000RMB	Unemployed/job-seeking	1	2	3	no	no	no	no	no	no	no	no	no	no	no	no	no	no	no	no	no	no	no	no	no	no	no	no	no	no	no
73	Jiangsu	male	45	Non-religious	High school or below		15000+RMB	Private company or self-employed	1	3	6	yes	yes	yes	yes	yes	no	yes	no	no	yes	yes	yes	yes	no	no	yes	yes	no	no	no	no	yes	no	no	no	no	no
74	Guangdong	female	30	Non-religious	High school or below		3000-5000RMB	Freelancer/flexible employment	7	7	3	no	no	no	no	no	no	no	no	no	no	no	no	no	no	no	no	no	no	no	no	no	no	no	no	no	no	no
75	Guangdong	female	36	Non-religious	High school or below		≤1000 RMB	Student	1	2	1	yes	yes	yes	no	no	no	no	no	no	no	no	no	no	no	no	no	no	no	no	no	no	no	no	no	no	no	no
76	Zhejiang	female	50	Buddhism	High school or below		≤1000 RMB	Unemployed/job-seeking	1	2	5	no	no	no	no	no	no	no	no	no	yes	no	no	no	no	no	no	no	no	no	no	no	no	no	no	no	no	no
77	Guangdong	male	32	Non-religious	High school or below		5000-8000RMB	State-owned/collective enterprise staff	2	4	7	no	no	no	no	no	no	no	no	no	no	no	no	no	no	no	no	no	no	no	no	no	no	no	no	no	no	no
78	Guangdong	male	40	Non-religious	Master’s or above	Economics and management	15000+RMB	Private company or self-employed	6	5	5	no	no	no	no	no	no	no	no	no	no	no	no	no	no	no	no	no	no	no	no	no	no	no	no	no	no	no
79	Henan	male	18	Non-religious	Junior college	Humanities and social sciences	≤1000 RMB	Student	1	1	1	no	no	no	no	no	no	no	no	no	no	no	no	no	no	no	no	no	no	no	no	no	no	no	no	no	no	no
80	Henan	female	36	Non-religious	High school or below		≤1000 RMB	Unemployed/job-seeking	3	4	3	no	no	no	no	no	no	no	no	no	no	no	no	no	no	no	no	no	no	no	no	no	no	no	no	no	no	no
81	Henan	female	33	Non-religious	Junior college	Humanities and social sciences	1000-3000RMB	Unemployed/job-seeking	1	1	3	no	no	no	no	no	no	no	no	no	no	no	no	no	no	no	no	yes	no	no	no	no	no	no	no	no	no	no
82	Henan	female	50	Non-religious	High school or below		≤1000 RMB	Freelancer/flexible employment	1	2	3	yes	yes	no	yes	yes	no	yes	no	no	yes	yes	no	yes	no	no	yes	yes	no	yes	no	no	yes	yes	no	yes	no	no
83	Jiangsu	female	35	Non-religious	Master’s or above	Natural sciences and engineering	12000-15000RMB	Government/institution staff	1	3	7	yes	yes	yes	yes	yes	no	no	no	no	yes	yes	yes	yes	yes	yes	yes	yes	no	yes	no	no	no	no	no	no	no	no
84	Jiangsu	male	37	Non-religious	High school or below		5000-8000RMB	Freelancer/flexible employment	1	2	4	yes	yes	yes	yes	no	no	yes	no	no	yes	yes	no	yes	no	no	yes	no	no	no	no	no	yes	no	no	no	no	no
85	Jiangsu	male	38	Non-religious	Master’s or above	Economics and management	8000-12000RMB	Government/institution staff	1	3	6	yes	yes	yes	yes	yes	no	yes	no	no	yes	yes	yes	yes	yes	no	yes	yes	no	yes	no	no	yes	yes	no	yes	no	no
86	Henan	male	48	Non-religious	High school or below		≤1000 RMB	Unemployed/job-seeking	1	2	3	yes	yes	no	yes	yes	no	yes	no	no	yes	yes	no	yes	no	no	yes	yes	no	yes	no	no	yes	yes	no	no	no	no
87	Henan	male	60	Non-religious	High school or below		1000-3000RMB	Freelancer/flexible employment	1	2	3	yes	yes	no	yes	no	no	yes	no	no	yes	yes	no	yes	no	no	yes	yes	no	no	no	no	yes	yes	no	yes	no	no
88	Henan	female	51	Non-religious	High school or below		≤1000 RMB	Unemployed/job-seeking	1	2	3	yes	yes	no	yes	yes	no	yes	no	yes	yes	yes	no	yes	yes	no	yes	yes	yes	yes	no	yes	yes	yes	yes	yes	no	no
89	Henan	female	53	Non-religious	High school or below		≤1000 RMB	Freelancer/flexible employment	1	2	3	yes	yes	no	yes	yes	no	yes	no	no	yes	yes	no	no	no	yes	yes	yes	no	yes	no	no	yes	no	no	yes	no	no
90	Henan	male	55	Non-religious	High school or below		≤1000 RMB	Freelancer/flexible employment	1	2	3	yes	yes	no	yes	yes	no	yes	no	no	yes	yes	no	yes	no	no	yes	yes	no	no	no	no	yes	yes	no	yes	no	no
91	Liaoning	female	32	Non-religious	Master’s or above	Natural sciences and engineering	1000-3000RMB	Government/institution staff	1	4	7	yes	yes	yes	yes	no	no	no	no	no	yes	yes	yes	yes	no	no	yes	no	no	no	no	no	yes	no	no	no	no	no
92	Henan	male	68	Non-religious	High school or below		≤1000 RMB	Unemployed/job-seeking	1	2	3	yes	yes	no	yes	yes	yes	yes	no	no	yes	no	no	yes	no	no	yes	yes	no	yes	no	no	yes	no	no	no	no	no
93	Henan	male	50	Non-religious	High school or below		≤1000 RMB	Freelancer/flexible employment	1	2	3	yes	yes	no	yes	yes	no	yes	no	no	yes	yes	no	yes	no	no	yes	yes	no	yes	no	no	yes	no	no	no	no	no
94	Henan	female	35	Non-religious	High school or below		1000-3000RMB	Student	7	7	7	no	no	no	no	no	no	no	no	no	no	no	no	no	no	no	no	no	no	no	no	no	no	no	no	no	no	no
95	Henan	male	52	Non-religious	High school or below		1000-3000RMB	Private company or self-employed	1	2	2	yes	yes	no	yes	yes	yes	yes	no	no	yes	yes	no	yes	no	no	yes	yes	no	yes	no	no	yes	yes	no	yes	no	no
96	Henan	male	60	Non-religious	High school or below		≤1000 RMB	Freelancer/flexible employment	1	2	3	yes	no	no	yes	no	no	no	no	no	yes	no	no	no	no	no	yes	no	no	no	no	no	yes	no	no	yes	no	no
97	Henan	male	55	Non-religious	High school or below		≤1000 RMB	Freelancer/flexible employment	1	2	3	yes	yes	yes	yes	yes	no	yes	no	no	yes	yes	yes	yes	no	no	yes	yes	no	yes	no	no	yes	yes	no	no	no	no
98	Henan	female	49	Non-religious	High school or below		3000-5000RMB	Freelancer/flexible employment	5	3	1	yes	yes	yes	yes	yes	no	yes	no	no	yes	yes	yes	yes	yes	no	yes	yes	yes	yes	yes	no	yes	yes	no	yes	yes	yes
99	Henan	male	60	Non-religious	High school or below		3000-5000RMB	Freelancer/flexible employment	1	2	3	yes	yes	no	yes	yes	no	yes	no	no	yes	yes	yes	yes	no	no	yes	yes	no	yes	no	no	yes	no	no	no	no	no
100	Henan	male	55	Non-religious	High school or below		3000-5000RMB	Freelancer/flexible employment	1	2	3	yes	yes	no	yes	yes	no	yes	no	no	yes	yes	no	yes	no	no	yes	yes	no	yes	no	no	yes	no	no	no	no	no
101	Henan	female	37	Non-religious	Junior college	Economics and management	1000-3000RMB	Private company or self-employed	1	2	3	yes	yes	yes	yes	yes	yes	no	no	no	yes	yes	yes	yes	yes	yes	yes	yes	yes	yes	yes	yes	yes	yes	yes	yes	yes	yes
102	Henan	female	35	Non-religious	Junior college	Economics and management	≤1000 RMB	State-owned/collective enterprise staff	1	2	5	yes	yes	yes	yes	yes	yes	yes	yes	no	yes	yes	yes	yes	yes	yes	yes	yes	yes	yes	yes	yes	yes	yes	yes	yes	yes	yes
103	Henan	female	38	Non-religious	Bachelor's degree	Economics and management	3000-5000RMB	State-owned/collective enterprise staff	1	1	3	yes	yes	yes	yes	yes	yes	yes	yes	yes	yes	yes	yes	yes	yes	yes	yes	yes	yes	yes	yes	yes	yes	yes	yes	yes	yes	yes
104	Henan	female	42	Non-religious	High school or below		1000-3000RMB	Unemployed/job-seeking	1	1	3	yes	yes	no	yes	yes	no	yes	yes	no	yes	yes	yes	yes	yes	yes	yes	yes	yes	yes	yes	yes	yes	yes	yes	yes	yes	yes
105	Shanxi	female	16	Buddhism	High school or below		1000-3000RMB	Student	1	3	6	no	no	no	no	no	no	no	no	no	yes	yes	yes	no	no	no	yes	no	no	no	no	no	no	no	no	no	no	no
106	Henan	male	59	Non-religious	High school or below		3000-5000RMB	Freelancer/flexible employment	3	2	1	yes	yes	no	yes	yes	no	yes	yes	no	yes	yes	yes	yes	yes	no	yes	yes	no	yes	yes	no	yes	yes	no	yes	yes	yes
107	Henan	female	52	Non-religious	High school or below		≤1000 RMB	Freelancer/flexible employment	2	3	2	yes	yes	no	yes	no	no	yes	yes	no	yes	yes	yes	yes	yes	yes	yes	yes	yes	yes	yes	no	yes	yes	no	yes	yes	no
108	Henan	female	39	Non-religious	High school or below		3000-5000RMB	Freelancer/flexible employment	1	2	3	yes	no	no	yes	no	no	no	no	no	yes	no	no	yes	no	no	yes	no	no	yes	no	no	yes	no	no	yes	no	no
109	Henan	male	55	Non-religious	High school or below		3000-5000RMB	Freelancer/flexible employment	6	4	3	yes	yes	no	yes	no	no	yes	yes	no	yes	yes	yes	yes	yes	no	yes	yes	no	yes	yes	no	yes	yes	no	yes	yes	yes
110	Shanxi	female	44	Non-religious	High school or below		≤1000 RMB	Unemployed/job-seeking	1	3	6	yes	yes	yes	no	no	no	yes	no	no	yes	yes	yes	no	no	no	no	no	no	no	no	no	no	no	no	no	no	no
111	Henan	male	53	Non-religious	High school or below		≤1000 RMB	Private company or self-employed	1	3	6	yes	yes	no	yes	no	no	yes	no	no	yes	yes	no	yes	no	no	yes	yes	no	no	no	no	yes	yes	no	no	no	no
112	Henan	male	50	Non-religious	High school or below		8000-12000RMB	Private company or self-employed	1	3	6	yes	yes	no	yes	no	no	yes	no	no	yes	yes	no	yes	yes	no	yes	yes	no	no	no	no	yes	yes	no	no	no	no
113	Henan	male	66	Non-religious	High school or below		≤1000 RMB	Freelancer/flexible employment	1	2	3	no	yes	yes	yes	yes	no	yes	yes	no	no	no	no	no	no	yes	no	no	no	yes	no	no	no	no	no	no	no	no
114	Henan	male	60	Non-religious	High school or below		3000-5000RMB	Freelancer/flexible employment	1	2	3	yes	yes	no	yes	yes	no	yes	no	no	yes	yes	no	yes	yes	no	yes	yes	no	no	no	no	yes	no	no	no	no	no
115	Zhejiang	male	24	Non-religious	Bachelor's degree	Natural sciences and engineering	3000-5000RMB	State-owned/collective enterprise staff	1	3	6	yes	yes	yes	yes	no	no	no	no	no	yes	yes	yes	yes	yes	yes	yes	yes	no	no	no	no	no	no	no	no	no	no
116	Henan	female	16	Non-religious	High school or below		1000-3000RMB	Student	1	1	3	yes	yes	yes	yes	yes	yes	no	no	no	yes	yes	yes	no	no	no	yes	yes	no	no	no	no	yes	no	no	no	no	no
117	Henan	male	51	Non-religious	High school or below		≤1000 RMB	Unemployed/job-seeking	2	3	2	yes	yes	no	yes	yes	no	yes	yes	no	yes	yes	no	yes	yes	no	yes	yes	no	yes	yes	no	yes	yes	no	yes	yes	no
118	Henan	female	51	Non-religious	High school or below		3000-5000RMB	Unemployed/job-seeking	4	3	2	yes	yes	no	yes	yes	no	yes	yes	no	yes	yes	no	yes	yes	no	yes	yes	no	yes	yes	no	yes	yes	no	yes	yes	no
119	Henan	female	18	Buddhism	Junior college	Medicine and health	3000-5000RMB	Student	1	3	5	yes	yes	yes	no	no	no	no	no	no	yes	yes	yes	no	no	no	yes	no	no	no	no	no	yes	no	no	no	no	no
120	Henan	female	36	Non-religious	Bachelor's degree	Humanities and social sciences	1000-3000RMB	Government/institution staff	1	4	4	yes	yes	yes	yes	no	no	no	no	no	yes	yes	yes	no	no	no	yes	yes	yes	yes	no	no	yes	yes	no	yes	no	no
121	Liaoning	female	23	Non-religious	Bachelor's degree	Humanities and social sciences	1000-3000RMB	Private company or self-employed	6	4	2	yes	yes	no	yes	no	no	no	no	no	yes	yes	no	no	no	no	yes	no	no	no	no	no	no	no	no	no	no	no
122	Beijing	female	18	Non-religious	Master’s or above	Humanities and social sciences	1000-3000RMB	Student	1	1	5	no	no	no	no	no	no	no	no	no	yes	yes	no	no	no	no	yes	no	no	no	no	no	no	no	no	no	no	no
123	Henan	female	58	Buddhism	High school or below		1000-3000RMB	Unemployed/job-seeking	1	1	2	yes	yes	yes	yes	no	no	yes	no	no	yes	no	no	no	no	no	yes	yes	yes	yes	no	no	yes	no	no	no	no	no
124	Zhejiang	female	22	Non-religious	Master’s or above	Humanities and social sciences	1000-3000RMB	Student	1	1	6	yes	yes	yes	yes	yes	no	no	no	no	yes	yes	yes	no	no	no	yes	yes	no	no	no	no	no	no	no	no	no	no
125	Heilongjiang	female	24	Non-religious	Master’s or above	Humanities and social sciences	1000-3000RMB	Student	1	1	3	yes	yes	yes	yes	yes	no	yes	no	no	yes	yes	yes	no	no	no	yes	yes	no	no	no	no	yes	no	no	no	no	no
126	Heilongjiang	female	23	Non-religious	Master’s or above	Humanities and social sciences	3000-5000RMB	Student	1	5	6	yes	yes	yes	yes	no	no	no	no	no	yes	yes	yes	no	no	no	yes	no	no	no	no	no	no	no	no	no	no	no
127	Liaoning	female	24	Non-religious	Bachelor's degree	Humanities and social sciences	1000-3000RMB	Student	1	4	6	yes	yes	no	yes	no	no	no	no	no	yes	yes	no	no	no	no	yes	yes	no	yes	no	no	no	no	no	no	no	no
128	Henan	male	58	Non-religious	High school or below		1000-3000RMB	Freelancer/flexible employment	3	4	5	yes	yes	yes	yes	yes	yes	yes	yes	yes	yes	yes	yes	yes	yes	yes	yes	yes	yes	yes	yes	yes	yes	yes	yes	yes	yes	yes
129	Henan	female	55	Non-religious	High school or below		1000-3000RMB	Freelancer/flexible employment	3	4	5	yes	yes	yes	yes	yes	yes	yes	yes	no	yes	yes	yes	yes	yes	yes	yes	yes	yes	yes	yes	yes	yes	yes	yes	yes	yes	yes
130	Henan	male	49	Non-religious	High school or below		1000-3000RMB	Freelancer/flexible employment	2	4	5	yes	yes	yes	yes	yes	yes	yes	yes	yes	yes	yes	yes	no	no	no	yes	yes	yes	no	yes	yes	yes	yes	yes	yes	yes	yes
131	Guangdong	male	56	Non-religious	High school or below		8000-12000RMB	Unemployed/job-seeking	1	2	7	no	yes	no	yes	no	no	no	no	no	yes	yes	yes	no	no	no	no	no	no	no	no	no	no	no	no	no	no	no
132	Henan	male	44	Non-religious	High school or below		5000-8000RMB	Freelancer/flexible employment	1	3	5	yes	yes	no	yes	yes	no	no	no	no	yes	yes	no	yes	no	no	yes	yes	no	yes	no	no	yes	no	no	no	no	no
133	Henan	male	51	Non-religious	High school or below		3000-5000RMB	Unemployed/job-seeking	1	3	6	yes	yes	yes	yes	yes	yes	yes	yes	yes	yes	yes	yes	yes	yes	yes	no	yes	yes	yes	no	no	yes	no	no	no	no	no
134	Jiangsu	female	27	Non-religious	Master’s or above	Humanities and social sciences	3000-5000RMB	Private company or self-employed	1	3	5	yes	yes	no	yes	no	no	no	no	no	yes	yes	no	yes	no	no	yes	no	no	no	no	no	yes	no	no	no	no	no
135	Gansu	male	33	Non-religious	Junior college	Natural sciences and engineering	3000-5000RMB	State-owned/collective enterprise staff	1	2	5	yes	yes	yes	yes	yes	yes	yes	yes	no	yes	yes	yes	yes	yes	yes	yes	yes	yes	yes	yes	no	no	no	no	yes	yes	no
136	Henan	male	46	Non-religious	Junior college	Economics and management	1000-3000RMB	Government/institution staff	1	1	4	yes	yes	yes	yes	yes	no	no	no	no	yes	yes	yes	yes	yes	yes	yes	no	no	no	no	no	no	no	no	no	no	no
137	Zhejiang	female	23	Non-religious	Master’s or above	Humanities and social sciences	3000-5000RMB	Student	1	2	6	yes	yes	no	yes	no	no	yes	no	no	yes	no	no	no	no	no	yes	no	no	no	no	no	yes	no	no	no	no	no
138	Henan	female	52	Non-religious	High school or below		3000-5000RMB	Private company or self-employed	1	3	6	yes	yes	no	yes	no	no	yes	no	no	yes	yes	no	yes	yes	no	yes	no	no	yes	no	no	yes	no	no	no	no	no
139	Gansu	male	24	Non-religious	Master’s or above	Humanities and social sciences	1000-3000RMB	Student	1	3	6	yes	yes	yes	yes	yes	no	no	no	no	yes	yes	yes	no	no	no	yes	yes	yes	no	no	no	yes	yes	no	no	no	no
140	Henan	female	48	Non-religious	High school or below		5000-8000RMB	Private company or self-employed	1	1	4	yes	yes	no	yes	no	no	no	no	no	yes	yes	no	yes	no	no	yes	yes	yes	yes	no	no	yes	no	no	no	no	no
141	Henan	female	28	Non-religious	Master’s or above	Humanities and social sciences	1000-3000RMB	Private company or self-employed	1	2	5	yes	yes	yes	yes	yes	no	no	no	no	yes	yes	yes	yes	yes	yes	yes	yes	no	no	no	no	yes	yes	no	no	no	no
142	Gansu	female	52	Non-religious	High school or below		≤1000 RMB	Private company or self-employed	2	3	6	yes	no	no	no	no	no	no	no	no	yes	no	no	no	no	no	no	no	no	no	no	no	yes	no	no	no	no	no
143	Zhejiang	male	38	Non-religious	High school or below		1000-3000RMB	Freelancer/flexible employment	1	3	6	yes	yes	yes	yes	no	no	no	no	no	yes	yes	yes	yes	no	no	yes	yes	no	yes	no	no	yes	no	no	no	no	no
144	Heilongjiang	female	23	Non-religious	Master’s or above	Humanities and social sciences	5000-8000RMB	Student	1	2	6	yes	yes	no	yes	yes	no	no	no	no	yes	yes	no	yes	no	no	yes	yes	no	yes	no	no	yes	no	no	no	no	no
145	Henan	female	38	Non-religious	High school or below		3000-5000RMB	Freelancer/flexible employment	1	5	7	yes	yes	no	no	no	no	no	no	no	yes	yes	no	no	no	no	no	no	no	no	no	no	yes	no	no	no	no	no
146	Henan	female	40	Non-religious	High school or below		1000-3000RMB	Unemployed/job-seeking	1	5	4	yes	no	no	no	no	no	no	no	no	yes	no	no	no	no	no	yes	no	no	no	no	no	no	no	no	no	no	no
147	Sichuan	male	54	Non-religious	High school or below		15000RMB+RMB	Freelancer/flexible employment	1	2	4	yes	yes	yes	yes	yes	no	yes	no	no	yes	yes	yes	yes	yes	no	yes	yes	no	yes	no	no	yes	yes	no	yes	no	no
148	Henan	female	55	Non-religious	High school or below		≤1000 RMB	Private company or self-employed	2	4	7	yes	yes	no	yes	no	no	yes	no	no	yes	yes	no	no	no	no	yes	yes	no	yes	no	no	yes	no	no	no	no	no
149	Heilongjiang	male	24	Non-religious	Master’s or above	Humanities and social sciences	3000-5000RMB	Student	4	4	3	yes	no	no	yes	no	no	no	no	no	yes	yes	no	no	no	no	yes	no	no	yes	no	no	no	no	no	no	no	no
150	Henan	female	54	Non-religious	High school or below		≤1000 RMB	Freelancer/flexible employment	1	2	3	no	no	no	no	no	no	no	no	no	no	no	no	no	no	no	no	no	no	no	no	no	no	no	no	no	no	no
151	Henan	female	52	Non-religious	High school or below		1000-3000RMB	Unemployed/job-seeking	1	3	7	yes	yes	no	yes	no	no	no	no	no	yes	yes	no	no	no	no	yes	yes	no	yes	no	no	no	no	no	no	no	no
152	Henan	male	50	Non-religious	High school or below		1000-3000RMB	Freelancer/flexible employment	1	1	1	yes	no	no	yes	yes	no	no	no	no	yes	no	no	no	no	no	yes	yes	no	yes	no	no	yes	no	no	no	no	no
153	Heilongjiang	female	24	Non-religious	Master’s or above	Humanities and social sciences	1000-3000RMB	Student	1	1	6	yes	yes	no	yes	no	no	no	no	no	yes	no	no	yes	no	no	yes	no	no	yes	no	no	no	no	no	no	no	no
154	Henan	female	39	Non-religious	High school or below		1000-3000RMB	Freelancer/flexible employment	1	4	7	yes	yes	no	no	no	no	no	no	no	yes	yes	no	no	no	no	yes	no	no	no	no	no	no	no	no	no	no	no
155	Heilongjiang	female	25	Non-religious	Master’s or above	Humanities and social sciences	3000-5000RMB	Student	1	3	6	yes	yes	yes	yes	yes	no	no	no	no	yes	yes	yes	yes	yes	no	yes	yes	no	no	no	no	no	no	no	no	no	no
156	Henan	female	45	Non-religious	High school or below		5000-8000RMB	Freelancer/flexible employment	1	1	3	yes	yes	no	yes	yes	no	yes	yes	no	yes	yes	yes	yes	no	no	yes	yes	yes	no	no	no	yes	yes	no	no	no	no
157	Henan	female	29	Non-religious	Bachelor's degree	Humanities and social sciences	1000-3000RMB	Government/institution staff	1	2	3	yes	yes	yes	yes	yes	no	no	no	no	yes	yes	yes	no	no	no	yes	yes	no	no	no	no	yes	yes	no	no	no	no
158	Henan	male	46	Non-religious	High school or below		5000-8000RMB	Freelancer/flexible employment	1	2	3	yes	yes	yes	yes	yes	no	yes	no	no	yes	yes	yes	yes	yes	no	yes	yes	no	yes	no	no	yes	no	no	yes	no	no
159	Henan	male	27	Non-religious	Master’s or above	Humanities and social sciences	15000RMB+RMB	Government/institution staff	1	4	7	yes	yes	no	yes	no	no	no	no	no	yes	yes	no	no	no	no	yes	no	no	no	no	no	no	no	no	no	no	no
160	Henan	male	50	Non-religious	High school or below		1000-3000RMB	Unemployed/job-seeking	1	2	7	yes	yes	yes	yes	no	no	no	no	no	yes	yes	yes	yes	yes	no	yes	yes	no	no	no	no	yes	yes	no	no	no	no
161	Henan	male	27	Non-religious	Master’s or above	Humanities and social sciences	1000-3000RMB	Government/institution staff	1	4	7	yes	yes	no	no	no	no	no	no	no	yes	yes	no	no	no	no	yes	no	no	no	no	no	no	no	no	no	no	no
162	Shanghai	male	29	Non-religious	Master’s or above	Natural sciences and engineering	1000-3000RMB	Private company or self-employed	1	4	7	yes	yes	yes	yes	yes	no	no	no	no	yes	yes	yes	yes	yes	no	yes	yes	no	yes	no	no	no	no	no	no	no	no
163	Heilongjiang	female	23	Non-religious	Master’s or above	Humanities and social sciences	≤1000 RMB	Student	2	3	4	yes	yes	yes	yes	yes	no	yes	no	no	yes	yes	no	no	no	no	yes	yes	no	no	no	no	yes	yes	no	no	no	no
164	Heilongjiang	female	21	Non-religious	Bachelor's degree	Humanities and social sciences	1000-3000RMB	Student	1	3	6	yes	yes	yes	yes	yes	no	yes	no	no	yes	yes	yes	yes	no	no	yes	yes	no	yes	no	no	yes	no	no	no	no	no
165	Heilongjiang	female	23	Non-religious	Bachelor's degree	Humanities and social sciences	3000-5000RMB	Student	1	2	5	yes	yes	no	yes	yes	no	no	no	no	yes	yes	no	no	no	no	yes	yes	no	no	no	no	no	no	no	no	no	no
166	Henan	female	37	Buddhism	Junior college	Humanities and social sciences	3000-5000RMB	Unemployed/job-seeking	1	4	7	yes	yes	yes	yes	yes	no	no	no	no	yes	yes	yes	no	no	no	yes	yes	no	no	no	no	no	no	no	no	no	no
167	Heilongjiang	female	21	Non-religious	Bachelor's degree	Humanities and social sciences	8000-12000RMB	Student	1	1	5	yes	yes	no	yes	yes	no	no	no	no	yes	yes	no	yes	yes	no	yes	yes	no	no	no	no	no	no	no	no	no	no
168	Jiangxi	female	27	Non-religious	Master’s or above	Humanities and social sciences	1000-3000RMB	Government/institution staff	7	4	2	yes	yes	yes	yes	no	no	no	no	no	yes	yes	yes	yes	no	no	yes	yes	no	no	no	no	no	no	no	no	no	no
169	Henan	female	32	Non-religious	Junior college	Economics and management	8000-12000RMB	Private company or self-employed	1	2	4	yes	no	no	no	no	no	no	no	no	yes	no	no	yes	no	no	no	no	no	no	no	no	no	no	no	no	no	no
170	Guangdong	female	26	Non-religious	Master’s or above	Humanities and social sciences	≤1000 RMB	State-owned/collective enterprise staff	1	3	6	yes	yes	no	yes	yes	no	no	no	no	yes	yes	no	yes	no	no	yes	yes	no	yes	no	no	yes	no	no	no	no	no
171	Henan	female	28	Non-religious	Junior college	Medicine and health	3000-5000RMB	Freelancer/flexible employment	1	2	3	yes	yes	no	yes	yes	no	yes	no	no	yes	yes	no	yes	no	no	yes	yes	no	yes	no	no	yes	no	no	no	no	no
172	Jiangsu	female	29	Non-religious	Master’s or above	Humanities and social sciences	3000-5000RMB	Private company or self-employed	1	1	5	yes	yes	no	yes	yes	no	no	no	no	yes	yes	no	yes	yes	no	yes	yes	no	no	no	no	no	no	no	no	no	no
173	Henan	female	54	Non-religious	High school or below		3000-5000RMB	Freelancer/flexible employment	1	2	3	yes	yes	no	yes	yes	no	yes	no	no	yes	yes	no	yes	no	no	yes	yes	no	no	no	no	yes	no	no	no	no	no
174	Henan	male	49	Non-religious	High school or below		5000-8000RMB	Government/institution staff	1	3	7	yes	yes	yes	yes	yes	no	no	no	no	yes	yes	yes	yes	no	no	yes	yes	no	no	no	no	yes	no	no	no	no	no
175	Henan	female	47	Non-religious	High school or below		≤1000 RMB	Government/institution staff	1	3	7	yes	yes	yes	yes	yes	no	no	no	no	yes	yes	yes	no	no	no	yes	yes	no	no	no	no	yes	no	no	yes	no	no
176	Henan	male	59	Non-religious	High school or below		≤1000 RMB	Freelancer/flexible employment	1	2	3	yes	yes	no	yes	yes	no	yes	no	no	yes	yes	no	yes	no	no	yes	yes	no	yes	no	no	yes	no	no	no	no	no
177	Henan	male	35	Non-religious	Junior college	Economics and management	5000-8000RMB	Private company or self-employed	1	2	4	yes	yes	yes	yes	yes	no	yes	no	no	yes	yes	yes	no	no	no	yes	yes	no	no	no	no	yes	no	no	no	no	no
178	Henan	female	58	Non-religious	High school or below		3000-5000RMB	Unemployed/job-seeking	1	2	3	yes	yes	no	yes	yes	no	yes	no	no	yes	yes	no	yes	no	no	yes	yes	no	no	no	no	yes	no	no	no	no	no
179	Heilongjiang	female	21	Non-religious	Bachelor's degree	Economics and management	1000-3000RMB	Student	1	2	7	yes	yes	yes	yes	yes	yes	yes	yes	no	yes	yes	yes	yes	yes	no	yes	yes	yes	yes	no	no	yes	yes	yes	no	no	no
180	Sichuan	male	28	Non-religious	Bachelor's degree	Humanities and social sciences	≤1000 RMB	Government/institution staff	1	2	7	yes	yes	yes	yes	yes	yes	yes	yes	no	yes	yes	yes	yes	no	no	yes	yes	yes	yes	no	no	yes	yes	no	yes	no	no
181	Henan	female	47	Non-religious	High school or below		1000-3000RMB	Unemployed/job-seeking	1	1	1	yes	yes	no	yes	yes	no	yes	yes	no	yes	yes	no	yes	yes	no	yes	yes	no	yes	no	no	yes	no	no	yes	no	no
182	Henan	female	35	Non-religious	High school or below		1000-3000RMB	Freelancer/flexible employment	1	2	3	yes	yes	no	yes	yes	no	yes	no	no	yes	yes	no	yes	no	no	yes	yes	no	no	no	no	yes	yes	no	no	no	no
183	Henan	female	49	Non-religious	High school or below		≤1000 RMB	Freelancer/flexible employment	2	5	6	yes	yes	yes	yes	yes	yes	yes	yes	yes	yes	yes	yes	yes	yes	yes	yes	yes	yes	no	no	no	yes	yes	yes	yes	yes	yes
184	Jiangxi	female	24	Non-religious	Master’s or above	Humanities and social sciences	8000-12000RMB	Student	7	6	1	yes	yes	yes	yes	yes	no	no	no	no	yes	yes	no	no	no	no	yes	yes	no	no	no	no	yes	no	no	no	no	no
185	Jiangsu	female	48	Non-religious	High school or below		≤1000 RMB	Freelancer/flexible employment	1	3	6	yes	yes	yes	yes	no	no	no	no	no	yes	yes	yes	no	no	no	yes	no	no	no	no	no	no	no	no	no	no	no
186	Henan	female	55	Non-religious	High school or below		3000-5000RMB	Unemployed/job-seeking	1	2	3	yes	yes	no	yes	yes	no	yes	no	no	yes	yes	no	yes	no	no	yes	yes	no	no	no	no	yes	no	no	no	no	no
187	Beijing	male	26	Non-religious	Bachelor's degree	Humanities and social sciences	1000-3000RMB	Private company or self-employed	1	3	6	yes	yes	yes	yes	yes	no	yes	no	no	yes	yes	yes	yes	no	no	yes	yes	no	no	no	no	yes	yes	no	no	no	no
188	Henan	female	45	Non-religious	High school or below		3000-5000RMB	Freelancer/flexible employment	1	2	3	yes	yes	no	yes	yes	no	yes	no	no	yes	yes	no	yes	no	no	yes	yes	no	no	no	no	yes	no	no	no	no	no
189	Henan	male	47	Non-religious	High school or below		≤1000 RMB	Unemployed/job-seeking	1	3	3	no	no	no	no	no	no	no	no	no	no	no	no	no	no	no	no	no	no	no	no	no	no	no	no	no	no	no
190	Tianjin	female	21	Christianity	Bachelor's degree	Medicine and health	1000-3000RMB	Student	1	3	5	yes	yes	yes	yes	yes	no	yes	no	no	yes	yes	yes	yes	yes	yes	yes	yes	no	yes	no	no	yes	no	no	yes	no	no
191	Zhejiang	female	51	Non-religious	High school or below		1000-3000RMB	Freelancer/flexible employment	1	2	3	yes	yes	no	yes	yes	no	no	no	no	yes	yes	no	no	no	no	yes	yes	yes	no	no	no	yes	yes	yes	no	no	no
192	Henan	female	59	Non-religious	High school or below		3000-5000RMB	Unemployed/job-seeking	1	2	3	yes	yes	no	yes	yes	no	yes	no	no	yes	yes	no	yes	no	no	yes	yes	no	no	no	no	yes	no	no	no	no	no
193	Henan	male	63	Non-religious	High school or below		3000-5000RMB	Freelancer/flexible employment	1	2	3	yes	yes	no	yes	yes	no	yes	no	no	yes	yes	no	yes	yes	no	yes	yes	no	no	no	no	yes	no	no	no	no	no
194	Shanghai	male	27	Non-religious	Master’s or above	Humanities and social sciences	1000-3000RMB	Student	1	4	6	yes	yes	yes	yes	no	no	no	no	no	yes	yes	yes	yes	yes	yes	yes	no	no	no	no	no	no	no	no	no	no	no
195	Henan	female	56	Non-religious	Bachelor's degree	Humanities and social sciences	1000-3000RMB	Government/institution staff	2	3	5	yes	yes	no	yes	yes	no	yes	no	no	yes	yes	no	yes	yes	no	yes	yes	no	yes	no	no	yes	no	no	no	no	no
196	Ningxia	female	26	Non-religious	Master’s or above	Humanities and social sciences	1000-3000RMB	State-owned/collective enterprise staff	7	4	2	yes	yes	yes	yes	yes	no	no	no	no	yes	yes	yes	yes	yes	no	yes	yes	no	no	no	no	no	no	no	no	no	no
197	Sichuan	female	22	Non-religious	Bachelor's degree	Natural sciences and engineering	12000-15000RMB	Student	1	3	6	yes	yes	yes	yes	yes	yes	no	no	no	yes	yes	yes	yes	yes	yes	yes	yes	yes	yes	yes	no	yes	yes	no	yes	yes	no
198	Heilongjiang	male	20	Non-religious	Bachelor's degree	Natural sciences and engineering	8000-12000RMB	Student	1	3	7	yes	no	no	yes	no	no	no	no	no	yes	yes	no	no	no	yes	yes	yes	no	no	no	no	yes	yes	no	no	no	no
199	Shaanxi	male	22	Non-religious	Bachelor's degree	Natural sciences and engineering	1000-3000RMB	Student	5	7	3	yes	yes	yes	yes	yes	no	yes	no	no	yes	yes	yes	yes	no	no	yes	yes	no	yes	no	no	yes	no	no	no	no	no
200	Beijing	female	28	Non-religious	Master’s or above	Humanities and social sciences	1000-3000RMB	Government/institution staff	1	3	5	yes	yes	yes	yes	yes	no	yes	no	no	yes	yes	yes	yes	yes	no	yes	yes	no	yes	no	no	yes	no	no	no	no	no
201	Shanghai	male	26	Non-religious	Bachelor's degree	Humanities and social sciences	≤1000 RMB	Private company or self-employed	2	3	5	yes	yes	yes	yes	yes	no	yes	no	no	yes	yes	yes	yes	yes	no	yes	yes	yes	yes	yes	no	yes	no	no	yes	no	no
202	Henan	female	51	Buddhism	High school or below		≤1000 RMB	Freelancer/flexible employment	1	4	7	yes	no	no	yes	no	no	no	no	no	yes	yes	no	yes	no	no	yes	no	no	no	no	no	no	no	no	no	no	no
203	Heilongjiang	female	26	Non-religious	Master’s or above	Humanities and social sciences	≤1000 RMB	Student	1	3	6	yes	yes	yes	yes	no	no	no	no	no	yes	yes	no	no	no	no	yes	yes	yes	yes	no	no	no	no	no	no	no	no
204	Henan	male	69	Non-religious	High school or below		≤1000 RMB	Unemployed/job-seeking	1	2	3	yes	yes	no	yes	yes	no	yes	no	no	yes	yes	no	yes	no	no	yes	yes	no	no	no	no	yes	no	no	no	no	no
205	Henan	female	67	Non-religious	High school or below		1000-3000RMB	Unemployed/job-seeking	1	2	3	yes	yes	no	yes	yes	no	yes	no	no	yes	yes	no	yes	no	no	yes	yes	no	no	no	no	yes	no	no	no	no	no
206	Zhejiang	female	44	Non-religious	High school or below		1000-3000RMB	Freelancer/flexible employment	1	1	1	yes	yes	no	yes	no	no	no	no	no	yes	no	yes	no	no	no	yes	yes	yes	no	no	no	no	no	no	no	no	no
207	Henan	male	53	Non-religious	High school or below		8000-12000RMB	Unemployed/job-seeking	1	2	2	yes	yes	no	yes	yes	no	yes	no	no	yes	yes	no	yes	yes	no	yes	yes	no	no	no	no	yes	no	no	no	no	no
208	Shanxi	male	22	Non-religious	Bachelor's degree	Economics and management	3000-5000RMB	Student	7	6	1	yes	yes	yes	yes	yes	yes	no	no	no	yes	yes	yes	no	no	no	yes	yes	yes	no	no	no	yes	no	no	no	no	no
209	Shaanxi	male	22	Non-religious	Bachelor's degree	Natural sciences and engineering	3000-5000RMB	Student	1	3	6	yes	yes	no	yes	yes	no	no	no	no	yes	yes	no	no	no	no	yes	yes	no	no	no	no	yes	no	no	no	no	no
210	Henan	female	52	Non-religious	High school or below		1000-3000RMB	Freelancer/flexible employment	1	2	3	yes	yes	no	yes	yes	no	yes	yes	no	yes	yes	no	yes	yes	no	yes	yes	no	no	no	no	yes	yes	no	no	no	no
211	Henan	male	30	Non-religious	Bachelor's degree	Economics and management	1000-3000RMB	Private company or self-employed	1	2	7	yes	yes	yes	yes	yes	no	no	no	no	yes	yes	yes	yes	no	no	yes	yes	yes	no	no	no	no	no	no	no	no	no
212	Henan	female	35	Non-religious	High school or below		1000-3000RMB	Unemployed/job-seeking	1	4	2	yes	no	no	no	no	no	no	no	no	no	no	no	no	no	no	no	no	no	no	no	no	no	no	no	no	no	no
213	Henan	male	45	Non-religious	High school or below		1000-3000RMB	Freelancer/flexible employment	1	2	5	yes	yes	no	yes	yes	no	yes	no	no	yes	yes	no	yes	no	no	yes	yes	no	no	no	no	yes	no	no	no	no	no
214	Henan	female	28	Non-religious	Bachelor's degree	Humanities and social sciences	1000-3000RMB	Government/institution staff	1	1	7	yes	no	no	yes	no	no	no	no	no	yes	no	no	yes	no	no	yes	no	no	no	no	no	no	no	no	no	no	no
215	Henan	male	22	Non-religious	Bachelor's degree	Natural sciences and engineering	3000-5000RMB	Student	1	3	7	yes	yes	yes	no	no	yes	no	no	yes	yes	yes	yes	yes	yes	yes	yes	yes	yes	yes	yes	yes	yes	yes	yes	no	no	no
216	Henan	male	35	Non-religious	Junior college		1000-3000RMB	Unemployed/job-seeking	4	4	4	yes	yes	yes	yes	yes	yes	yes	yes	yes	yes	yes	yes	yes	yes	yes	yes	yes	yes	yes	yes	yes	yes	yes	yes	yes	yes	yes
217	Beijing	male	21	Non-religious	Bachelor's degree	Natural sciences and engineering	1000-3000RMB	Student	1	3	7	yes	yes	yes	yes	yes	no	no	no	no	yes	yes	yes	yes	no	no	yes	yes	no	yes	no	no	yes	no	no	no	no	no
218	Jiangsu	male	22	Non-religious	Bachelor's degree	Natural sciences and engineering	≤1000 RMB	Student	6	5	1	yes	no	no	yes	no	no	no	no	no	yes	yes	yes	no	no	no	yes	yes	no	no	no	no	yes	yes	no	no	no	no
219	Henan	male	35	Non-religious	Junior college	Humanities and social sciences	3000-5000RMB	Freelancer/flexible employment	4	3	5	yes	no	no	yes	no	no	yes	no	no	yes	yes	no	no	no	no	yes	no	no	no	no	no	no	no	no	no	no	no
220	Henan	female	58	Non-religious	High school or below		1000-3000RMB	Freelancer/flexible employment	1	3	6	yes	yes	yes	yes	yes	no	no	no	no	yes	yes	yes	yes	no	no	yes	no	no	no	no	no	no	no	no	no	no	no
221	Yunnan	male	35	Non-religious	High school or below		≤1000 RMB	Freelancer/flexible employment	1	3	7	yes	yes	no	yes	no	no	no	no	no	yes	yes	no	yes	yes	no	yes	no	no	yes	no	no	no	no	no	no	no	no
222	Henan	female	23	Non-religious	Junior college	Medicine and health	3000-5000RMB	Unemployed/job-seeking	3	5	3	no	no	no	no	no	no	no	no	no	yes	no	no	yes	no	no	no	no	no	no	no	no	no	no	no	yes	no	no
223	Henan	male	52	Non-religious	Junior college	Natural sciences and engineering	1000-3000RMB	State-owned/collective enterprise staff	4	3	4	yes	yes	yes	yes	yes	no	no	no	no	yes	yes	yes	yes	yes	yes	yes	yes	yes	yes	yes	no	yes	yes	no	no	no	no
224	Henan	female	19	Non-religious	Junior college	Medicine and health	3000-5000RMB	Student	1	3	6	yes	yes	yes	yes	no	no	no	no	no	yes	yes	yes	no	no	no	yes	no	no	no	no	no	no	no	no	no	no	no
225	Henan	female	35	Non-religious	Junior college	Humanities and social sciences	3000-5000RMB	Unemployed/job-seeking	1	3	6	yes	yes	yes	yes	yes	no	no	no	no	yes	yes	yes	yes	yes	yes	yes	yes	no	no	no	no	no	no	no	no	no	no
226	Henan	male	37	Non-religious	Junior college	Natural sciences and engineering	≤1000 RMB	State-owned/collective enterprise staff	1	3	6	yes	yes	yes	yes	yes	no	no	no	no	yes	yes	yes	no	no	no	yes	yes	yes	yes	no	no	yes	yes	yes	no	no	no
227	Heilongjiang	male	21	Non-religious	Bachelor's degree	Natural sciences and engineering	1000-3000RMB	Student	1	1	7	yes	yes	yes	yes	no	no	no	no	no	yes	yes	yes	yes	no	no	yes	no	no	no	no	no	no	no	no	no	no	no
228	Shandong	male	29	Non-religious	Junior college	Natural sciences and engineering	3000-5000RMB	Freelancer/flexible employment	1	1	7	yes	yes	yes	no	no	no	no	no	no	yes	yes	yes	no	no	no	no	no	no	no	no	no	no	no	no	no	no	no
229	Henan	female	27	Non-religious	Master’s or above	Humanities and social sciences	1000-3000RMB	Government/institution staff	1	2	5	yes	yes	yes	yes	yes	no	yes	no	no	yes	yes	yes	yes	yes	no	yes	yes	yes	no	no	no	yes	yes	no	no	no	no
230	Henan	female	60	Non-religious	High school or below		1000-3000RMB	Freelancer/flexible employment	1	2	3	yes	yes	no	yes	yes	no	yes	no	no	yes	yes	no	yes	no	no	yes	yes	no	no	no	no	yes	no	no	no	no	no
231	Heilongjiang	male	22	Non-religious	Bachelor's degree	Natural sciences and engineering	1000-3000RMB	Student	1	2	6	yes	yes	yes	yes	no	no	no	no	no	yes	yes	no	yes	yes	no	yes	yes	no	no	no	no	yes	no	no	no	no	no
232	Jilin	female	26	Non-religious	Master’s or above	Humanities and social sciences	1000-3000RMB	Student	1	2	7	yes	yes	yes	yes	no	no	no	no	no	yes	yes	no	yes	yes	yes	yes	yes	no	yes	no	no	no	no	no	no	no	no
233	Henan	male	52	Non-religious	High school or below		1000-3000RMB	Government/institution staff	1	2	3	yes	yes	no	yes	yes	no	yes	no	no	yes	yes	no	yes	yes	no	yes	yes	no	yes	no	no	yes	no	no	no	no	no
234	Xinjiang	female	17	Non-religious	Junior college	Medicine and health	1000-3000RMB	Government/institution staff	1	2	4	no	yes	yes	yes	yes	yes	yes	yes	yes	yes	yes	yes	yes	yes	yes	yes	yes	yes	yes	yes	yes	yes	yes	yes	yes	yes	yes
235	Heilongjiang	male	23	Non-religious	Bachelor's degree	Natural sciences and engineering	≤1000 RMB	Student	7	5	1	yes	yes	yes	yes	no	no	no	no	no	yes	yes	yes	no	no	no	yes	yes	no	no	no	no	yes	no	no	no	no	no
236	Henan	male	18	Non-religious	Bachelor's degree	Economics and management	1000-3000RMB	Student	3	1	7	yes	yes	yes	yes	no	no	no	no	no	yes	yes	yes	no	no	no	yes	yes	no	no	no	no	yes	no	no	yes	no	no
237	Heilongjiang	male	20	Non-religious	Bachelor's degree	Natural sciences and engineering	≤1000 RMB	Student	1	2	5	yes	yes	yes	yes	yes	no	yes	no	no	yes	yes	yes	yes	no	no	yes	yes	no	yes	no	no	yes	yes	no	no	no	no
238	Henan	female	19	Non-religious	Junior college	Medicine and health	1000-3000RMB	Student	1	4	7	yes	yes	yes	yes	yes	no	yes	no	no	yes	yes	yes	no	no	no	yes	yes	no	no	no	no	yes	yes	no	no	no	no
239	Henan	female	60	Non-religious	High school or below		3000-5000RMB	Unemployed/job-seeking	1	2	2	yes	yes	no	yes	yes	no	yes	no	no	yes	yes	no	yes	no	no	yes	yes	no	no	no	no	yes	no	no	no	no	no
240	Henan	female	26	Non-religious	Bachelor's degree	Humanities and social sciences	≤1000 RMB	Government/institution staff	1	3	6	yes	yes	yes	yes	yes	no	no	no	no	yes	yes	yes	no	no	no	yes	yes	no	no	no	no	yes	yes	no	no	no	no
241	Henan	female	18	Non-religious	Bachelor's degree	Medicine and health	1000-3000RMB	Student	1	3	6	yes	no	no	no	no	no	no	no	no	yes	yes	no	no	no	no	yes	no	no	no	no	no	no	no	no	no	no	no
242	Xinjiang	male	19	Non-religious	Bachelor's degree	Medicine and health	1000-3000RMB	Student	7	4	2	yes	yes	yes	yes	yes	no	yes	yes	no	yes	yes	yes	yes	yes	no	yes	yes	no	yes	yes	no	yes	yes	no	yes	yes	no
243	Hunan	male	22	Non-religious	Junior college	Natural sciences and engineering	3000-5000RMB	Private company or self-employed	7	5	3	yes	yes	yes	no	yes	yes	no	no	no	yes	yes	yes	yes	no	no	yes	yes	yes	no	no	no	yes	no	no	no	no	no
244	Henan	male	21	Non-religious	Junior college	Humanities and social sciences	≤1000 RMB	Student	1	1	6	yes	yes	yes	yes	yes	no	no	no	no	yes	yes	yes	no	no	no	yes	yes	yes	no	no	no	yes	yes	no	no	no	no
245	Henan	male	19	Non-religious	Bachelor's degree	Humanities and social sciences	1000-3000RMB	Student	1	7	7	yes	yes	no	no	no	no	no	no	no	yes	no	no	no	no	no	no	no	no	no	no	no	no	no	no	no	no	no
246	Henan	female	19	Non-religious	Junior college	Natural sciences and engineering	1000-3000RMB	Student	7	5	3	yes	yes	yes	yes	yes	yes	yes	no	no	yes	yes	yes	yes	yes	yes	yes	yes	yes	yes	yes	yes	yes	yes	yes	no	no	no
247	Henan	male	26	Non-religious	Bachelor's degree	Economics and management	1000-3000RMB	Government/institution staff	1	2	7	yes	yes	yes	yes	yes	yes	no	no	no	yes	yes	yes	yes	yes	yes	yes	yes	yes	yes	yes	no	no	no	no	no	no	no
248	Henan	male	52	Non-religious	High school or below		3000-5000RMB	Unemployed/job-seeking	1	2	3	yes	yes	no	yes	yes	no	yes	no	no	yes	yes	no	yes	yes	no	yes	yes	no	yes	no	no	yes	no	no	no	no	no
249	Henan	female	19	Non-religious	Junior college	Medicine and health	3000-5000RMB	Student	1	4	7	yes	yes	yes	yes	yes	no	yes	no	no	yes	yes	yes	yes	no	no	yes	yes	no	no	no	no	yes	no	no	no	no	no
250	Heilongjiang	male	25	Non-religious	Master’s or above	Humanities and social sciences	1000-3000RMB	Student	1	3	7	yes	yes	yes	no	no	no	no	no	no	yes	yes	yes	no	no	no	yes	no	no	no	no	no	no	no	no	no	no	no
251	Heilongjiang	female	27	Non-religious	Master’s or above	Humanities and social sciences	3000-5000RMB	Student	2	4	7	yes	yes	no	yes	no	no	no	no	no	yes	yes	yes	yes	yes	no	yes	yes	no	no	no	no	no	no	no	no	no	no
252	Zhejiang	male	25	Non-religious	Master’s or above	Humanities and social sciences	3000-5000RMB	Student	6	4	2	yes	yes	yes	yes	yes	no	yes	no	no	yes	yes	yes	yes	no	no	yes	yes	no	yes	no	no	yes	no	no	yes	no	no
