# Supplementary material for: Trust in Context: A Three-Factor Experimental Study
Source: Behav Sci (Basel). 2026 Jun 15;16(6):1001. doi: 10.3390/bs16061001 (PMC13296098; doi:10.3390/bs16061001)
Supplement: Supplementary file 1 [file behavsci-16-01001-s001.zip › data_long_format.xlsx]

## Sheet: Sheet1
id	relation	entrusted matter	b attributes	y	gender	age	income	edu	major	job
1	kin	2000	H	1	female	35	5000-8000RMB	Bachelor's degree	Economics and management	Private company or self-employed
1	kin	2000	L	0	female	35	5000-8000RMB	Bachelor's degree	Economics and management	Private company or self-employed
1	kin	20000	H	1	female	35	5000-8000RMB	Bachelor's degree	Economics and management	Private company or self-employed
1	kin	20000	L	0	female	35	5000-8000RMB	Bachelor's degree	Economics and management	Private company or self-employed
1	kin	200000	H	0	female	35	5000-8000RMB	Bachelor's degree	Economics and management	Private company or self-employed
1	kin	200000	L	0	female	35	5000-8000RMB	Bachelor's degree	Economics and management	Private company or self-employed
1	acquaintance	2000	H	1	female	35	5000-8000RMB	Bachelor's degree	Economics and management	Private company or self-employed
1	acquaintance	2000	L	0	female	35	5000-8000RMB	Bachelor's degree	Economics and management	Private company or self-employed
1	acquaintance	20000	H	0	female	35	5000-8000RMB	Bachelor's degree	Economics and management	Private company or self-employed
1	acquaintance	20000	L	0	female	35	5000-8000RMB	Bachelor's degree	Economics and management	Private company or self-employed
1	acquaintance	200000	H	0	female	35	5000-8000RMB	Bachelor's degree	Economics and management	Private company or self-employed
1	acquaintance	200000	L	0	female	35	5000-8000RMB	Bachelor's degree	Economics and management	Private company or self-employed
1	general other	2000	H	1	female	35	5000-8000RMB	Bachelor's degree	Economics and management	Private company or self-employed
1	general other	2000	L	0	female	35	5000-8000RMB	Bachelor's degree	Economics and management	Private company or self-employed
1	general other	20000	H	0	female	35	5000-8000RMB	Bachelor's degree	Economics and management	Private company or self-employed
1	general other	20000	L	0	female	35	5000-8000RMB	Bachelor's degree	Economics and management	Private company or self-employed
1	general other	200000	H	0	female	35	5000-8000RMB	Bachelor's degree	Economics and management	Private company or self-employed
1	general other	200000	L	0	female	35	5000-8000RMB	Bachelor's degree	Economics and management	Private company or self-employed
2	kin	2000	H	1	male	33	8000-12000RMB	Bachelor's degree	Economics and management	Private company or self-employed
2	kin	2000	L	1	male	33	8000-12000RMB	Bachelor's degree	Economics and management	Private company or self-employed
2	kin	20000	H	1	male	33	8000-12000RMB	Bachelor's degree	Economics and management	Private company or self-employed
2	kin	20000	L	1	male	33	8000-12000RMB	Bachelor's degree	Economics and management	Private company or self-employed
2	kin	200000	H	1	male	33	8000-12000RMB	Bachelor's degree	Economics and management	Private company or self-employed
2	kin	200000	L	0	male	33	8000-12000RMB	Bachelor's degree	Economics and management	Private company or self-employed
2	acquaintance	2000	H	1	male	33	8000-12000RMB	Bachelor's degree	Economics and management	Private company or self-employed
2	acquaintance	2000	L	1	male	33	8000-12000RMB	Bachelor's degree	Economics and management	Private company or self-employed
2	acquaintance	20000	H	1	male	33	8000-12000RMB	Bachelor's degree	Economics and management	Private company or self-employed
2	acquaintance	20000	L	0	male	33	8000-12000RMB	Bachelor's degree	Economics and management	Private company or self-employed
2	acquaintance	200000	H	0	male	33	8000-12000RMB	Bachelor's degree	Economics and management	Private company or self-employed
2	acquaintance	200000	L	0	male	33	8000-12000RMB	Bachelor's degree	Economics and management	Private company or self-employed
2	general other	2000	H	1	male	33	8000-12000RMB	Bachelor's degree	Economics and management	Private company or self-employed
2	general other	2000	L	0	male	33	8000-12000RMB	Bachelor's degree	Economics and management	Private company or self-employed
2	general other	20000	H	0	male	33	8000-12000RMB	Bachelor's degree	Economics and management	Private company or self-employed
2	general other	20000	L	0	male	33	8000-12000RMB	Bachelor's degree	Economics and management	Private company or self-employed
2	general other	200000	H	0	male	33	8000-12000RMB	Bachelor's degree	Economics and management	Private company or self-employed
2	general other	200000	L	0	male	33	8000-12000RMB	Bachelor's degree	Economics and management	Private company or self-employed
3	kin	2000	H	1	female	32	5000-8000RMB	Master's or above	Humanities and social sciences	State-owned/collective enterprise staff
3	kin	2000	L	1	female	32	5000-8000RMB	Master's or above	Humanities and social sciences	State-owned/collective enterprise staff
3	kin	20000	H	1	female	32	5000-8000RMB	Master's or above	Humanities and social sciences	State-owned/collective enterprise staff
3	kin	20000	L	0	female	32	5000-8000RMB	Master's or above	Humanities and social sciences	State-owned/collective enterprise staff
3	kin	200000	H	1	female	32	5000-8000RMB	Master's or above	Humanities and social sciences	State-owned/collective enterprise staff
3	kin	200000	L	0	female	32	5000-8000RMB	Master's or above	Humanities and social sciences	State-owned/collective enterprise staff
3	acquaintance	2000	H	1	female	32	5000-8000RMB	Master's or above	Humanities and social sciences	State-owned/collective enterprise staff
3	acquaintance	2000	L	0	female	32	5000-8000RMB	Master's or above	Humanities and social sciences	State-owned/collective enterprise staff
3	acquaintance	20000	H	1	female	32	5000-8000RMB	Master's or above	Humanities and social sciences	State-owned/collective enterprise staff
3	acquaintance	20000	L	0	female	32	5000-8000RMB	Master's or above	Humanities and social sciences	State-owned/collective enterprise staff
3	acquaintance	200000	H	1	female	32	5000-8000RMB	Master's or above	Humanities and social sciences	State-owned/collective enterprise staff
3	acquaintance	200000	L	0	female	32	5000-8000RMB	Master's or above	Humanities and social sciences	State-owned/collective enterprise staff
3	general other	2000	H	1	female	32	5000-8000RMB	Master's or above	Humanities and social sciences	State-owned/collective enterprise staff
3	general other	2000	L	0	female	32	5000-8000RMB	Master's or above	Humanities and social sciences	State-owned/collective enterprise staff
3	general other	20000	H	1	female	32	5000-8000RMB	Master's or above	Humanities and social sciences	State-owned/collective enterprise staff
3	general other	20000	L	0	female	32	5000-8000RMB	Master's or above	Humanities and social sciences	State-owned/collective enterprise staff
3	general other	200000	H	0	female	32	5000-8000RMB	Master's or above	Humanities and social sciences	State-owned/collective enterprise staff
3	general other	200000	L	0	female	32	5000-8000RMB	Master's or above	Humanities and social sciences	State-owned/collective enterprise staff
4	kin	2000	H	1	male	33	12000-15000RMB	Bachelor's degree	Natural sciences and engineering	Private company or self-employed
4	kin	2000	L	1	male	33	12000-15000RMB	Bachelor's degree	Natural sciences and engineering	Private company or self-employed
4	kin	20000	H	1	male	33	12000-15000RMB	Bachelor's degree	Natural sciences and engineering	Private company or self-employed
4	kin	20000	L	0	male	33	12000-15000RMB	Bachelor's degree	Natural sciences and engineering	Private company or self-employed
4	kin	200000	H	1	male	33	12000-15000RMB	Bachelor's degree	Natural sciences and engineering	Private company or self-employed
4	kin	200000	L	0	male	33	12000-15000RMB	Bachelor's degree	Natural sciences and engineering	Private company or self-employed
4	acquaintance	2000	H	1	male	33	12000-15000RMB	Bachelor's degree	Natural sciences and engineering	Private company or self-employed
4	acquaintance	2000	L	0	male	33	12000-15000RMB	Bachelor's degree	Natural sciences and engineering	Private company or self-employed
4	acquaintance	20000	H	1	male	33	12000-15000RMB	Bachelor's degree	Natural sciences and engineering	Private company or self-employed
4	acquaintance	20000	L	0	male	33	12000-15000RMB	Bachelor's degree	Natural sciences and engineering	Private company or self-employed
4	acquaintance	200000	H	0	male	33	12000-15000RMB	Bachelor's degree	Natural sciences and engineering	Private company or self-employed
4	acquaintance	200000	L	0	male	33	12000-15000RMB	Bachelor's degree	Natural sciences and engineering	Private company or self-employed
4	general other	2000	H	1	male	33	12000-15000RMB	Bachelor's degree	Natural sciences and engineering	Private company or self-employed
4	general other	2000	L	1	male	33	12000-15000RMB	Bachelor's degree	Natural sciences and engineering	Private company or self-employed
4	general other	20000	H	0	male	33	12000-15000RMB	Bachelor's degree	Natural sciences and engineering	Private company or self-employed
4	general other	20000	L	0	male	33	12000-15000RMB	Bachelor's degree	Natural sciences and engineering	Private company or self-employed
4	general other	200000	H	0	male	33	12000-15000RMB	Bachelor's degree	Natural sciences and engineering	Private company or self-employed
4	general other	200000	L	0	male	33	12000-15000RMB	Bachelor's degree	Natural sciences and engineering	Private company or self-employed
5	kin	2000	H	1	female	30	12000-15000RMB	Bachelor's degree	Economics and management	Private company or self-employed
5	kin	2000	L	1	female	30	12000-15000RMB	Bachelor's degree	Economics and management	Private company or self-employed
5	kin	20000	H	1	female	30	12000-15000RMB	Bachelor's degree	Economics and management	Private company or self-employed
5	kin	20000	L	0	female	30	12000-15000RMB	Bachelor's degree	Economics and management	Private company or self-employed
5	kin	200000	H	0	female	30	12000-15000RMB	Bachelor's degree	Economics and management	Private company or self-employed
5	kin	200000	L	0	female	30	12000-15000RMB	Bachelor's degree	Economics and management	Private company or self-employed
5	acquaintance	2000	H	1	female	30	12000-15000RMB	Bachelor's degree	Economics and management	Private company or self-employed
5	acquaintance	2000	L	1	female	30	12000-15000RMB	Bachelor's degree	Economics and management	Private company or self-employed
5	acquaintance	20000	H	1	female	30	12000-15000RMB	Bachelor's degree	Economics and management	Private company or self-employed
5	acquaintance	20000	L	0	female	30	12000-15000RMB	Bachelor's degree	Economics and management	Private company or self-employed
5	acquaintance	200000	H	0	female	30	12000-15000RMB	Bachelor's degree	Economics and management	Private company or self-employed
5	acquaintance	200000	L	0	female	30	12000-15000RMB	Bachelor's degree	Economics and management	Private company or self-employed
5	general other	2000	H	0	female	30	12000-15000RMB	Bachelor's degree	Economics and management	Private company or self-employed
5	general other	2000	L	0	female	30	12000-15000RMB	Bachelor's degree	Economics and management	Private company or self-employed
5	general other	20000	H	0	female	30	12000-15000RMB	Bachelor's degree	Economics and management	Private company or self-employed
5	general other	20000	L	0	female	30	12000-15000RMB	Bachelor's degree	Economics and management	Private company or self-employed
5	general other	200000	H	0	female	30	12000-15000RMB	Bachelor's degree	Economics and management	Private company or self-employed
5	general other	200000	L	0	female	30	12000-15000RMB	Bachelor's degree	Economics and management	Private company or self-employed
6	kin	2000	H	1	female	30	8000-12000RMB	Bachelor's degree	Humanities and social sciences	Government/institution staff
6	kin	2000	L	1	female	30	8000-12000RMB	Bachelor's degree	Humanities and social sciences	Government/institution staff
6	kin	20000	H	1	female	30	8000-12000RMB	Bachelor's degree	Humanities and social sciences	Government/institution staff
6	kin	20000	L	0	female	30	8000-12000RMB	Bachelor's degree	Humanities and social sciences	Government/institution staff
6	kin	200000	H	1	female	30	8000-12000RMB	Bachelor's degree	Humanities and social sciences	Government/institution staff
6	kin	200000	L	0	female	30	8000-12000RMB	Bachelor's degree	Humanities and social sciences	Government/institution staff
6	acquaintance	2000	H	1	female	30	8000-12000RMB	Bachelor's degree	Humanities and social sciences	Government/institution staff
6	acquaintance	2000	L	1	female	30	8000-12000RMB	Bachelor's degree	Humanities and social sciences	Government/institution staff
6	acquaintance	20000	H	1	female	30	8000-12000RMB	Bachelor's degree	Humanities and social sciences	Government/institution staff
6	acquaintance	20000	L	0	female	30	8000-12000RMB	Bachelor's degree	Humanities and social sciences	Government/institution staff
6	acquaintance	200000	H	0	female	30	8000-12000RMB	Bachelor's degree	Humanities and social sciences	Government/institution staff
6	acquaintance	200000	L	0	female	30	8000-12000RMB	Bachelor's degree	Humanities and social sciences	Government/institution staff
6	general other	2000	H	1	female	30	8000-12000RMB	Bachelor's degree	Humanities and social sciences	Government/institution staff
6	general other	2000	L	0	female	30	8000-12000RMB	Bachelor's degree	Humanities and social sciences	Government/institution staff
6	general other	20000	H	1	female	30	8000-12000RMB	Bachelor's degree	Humanities and social sciences	Government/institution staff
6	general other	20000	L	0	female	30	8000-12000RMB	Bachelor's degree	Humanities and social sciences	Government/institution staff
6	general other	200000	H	0	female	30	8000-12000RMB	Bachelor's degree	Humanities and social sciences	Government/institution staff
6	general other	200000	L	0	female	30	8000-12000RMB	Bachelor's degree	Humanities and social sciences	Government/institution staff
7	kin	2000	H	1	male	42	8000-12000RMB	Bachelor's degree	Humanities and social sciences	Government/institution staff
7	kin	2000	L	1	male	42	8000-12000RMB	Bachelor's degree	Humanities and social sciences	Government/institution staff
7	kin	20000	H	1	male	42	8000-12000RMB	Bachelor's degree	Humanities and social sciences	Government/institution staff
7	kin	20000	L	0	male	42	8000-12000RMB	Bachelor's degree	Humanities and social sciences	Government/institution staff
7	kin	200000	H	1	male	42	8000-12000RMB	Bachelor's degree	Humanities and social sciences	Government/institution staff
7	kin	200000	L	0	male	42	8000-12000RMB	Bachelor's degree	Humanities and social sciences	Government/institution staff
7	acquaintance	2000	H	1	male	42	8000-12000RMB	Bachelor's degree	Humanities and social sciences	Government/institution staff
7	acquaintance	2000	L	1	male	42	8000-12000RMB	Bachelor's degree	Humanities and social sciences	Government/institution staff
7	acquaintance	20000	H	1	male	42	8000-12000RMB	Bachelor's degree	Humanities and social sciences	Government/institution staff
7	acquaintance	20000	L	0	male	42	8000-12000RMB	Bachelor's degree	Humanities and social sciences	Government/institution staff
7	acquaintance	200000	H	0	male	42	8000-12000RMB	Bachelor's degree	Humanities and social sciences	Government/institution staff
7	acquaintance	200000	L	0	male	42	8000-12000RMB	Bachelor's degree	Humanities and social sciences	Government/institution staff
7	general other	2000	H	1	male	42	8000-12000RMB	Bachelor's degree	Humanities and social sciences	Government/institution staff
7	general other	2000	L	0	male	42	8000-12000RMB	Bachelor's degree	Humanities and social sciences	Government/institution staff
7	general other	20000	H	1	male	42	8000-12000RMB	Bachelor's degree	Humanities and social sciences	Government/institution staff
7	general other	20000	L	0	male	42	8000-12000RMB	Bachelor's degree	Humanities and social sciences	Government/institution staff
7	general other	200000	H	0	male	42	8000-12000RMB	Bachelor's degree	Humanities and social sciences	Government/institution staff
7	general other	200000	L	0	male	42	8000-12000RMB	Bachelor's degree	Humanities and social sciences	Government/institution staff
8	kin	2000	H	1	female	24	8000-12000RMB	Bachelor's degree	Economics and management	Private company or self-employed
8	kin	2000	L	0	female	24	8000-12000RMB	Bachelor's degree	Economics and management	Private company or self-employed
8	kin	20000	H	1	female	24	8000-12000RMB	Bachelor's degree	Economics and management	Private company or self-employed
8	kin	20000	L	0	female	24	8000-12000RMB	Bachelor's degree	Economics and management	Private company or self-employed
8	kin	200000	H	1	female	24	8000-12000RMB	Bachelor's degree	Economics and management	Private company or self-employed
8	kin	200000	L	0	female	24	8000-12000RMB	Bachelor's degree	Economics and management	Private company or self-employed
8	acquaintance	2000	H	1	female	24	8000-12000RMB	Bachelor's degree	Economics and management	Private company or self-employed
8	acquaintance	2000	L	0	female	24	8000-12000RMB	Bachelor's degree	Economics and management	Private company or self-employed
8	acquaintance	20000	H	1	female	24	8000-12000RMB	Bachelor's degree	Economics and management	Private company or self-employed
8	acquaintance	20000	L	0	female	24	8000-12000RMB	Bachelor's degree	Economics and management	Private company or self-employed
8	acquaintance	200000	H	0	female	24	8000-12000RMB	Bachelor's degree	Economics and management	Private company or self-employed
8	acquaintance	200000	L	0	female	24	8000-12000RMB	Bachelor's degree	Economics and management	Private company or self-employed
8	general other	2000	H	1	female	24	8000-12000RMB	Bachelor's degree	Economics and management	Private company or self-employed
8	general other	2000	L	0	female	24	8000-12000RMB	Bachelor's degree	Economics and management	Private company or self-employed
8	general other	20000	H	1	female	24	8000-12000RMB	Bachelor's degree	Economics and management	Private company or self-employed
8	general other	20000	L	0	female	24	8000-12000RMB	Bachelor's degree	Economics and management	Private company or self-employed
8	general other	200000	H	1	female	24	8000-12000RMB	Bachelor's degree	Economics and management	Private company or self-employed
8	general other	200000	L	0	female	24	8000-12000RMB	Bachelor's degree	Economics and management	Private company or self-employed
9	kin	2000	H	1	female	32	5000-8000RMB	Bachelor's degree	Natural sciences and engineering	Private company or self-employed
9	kin	2000	L	1	female	32	5000-8000RMB	Bachelor's degree	Natural sciences and engineering	Private company or self-employed
9	kin	20000	H	1	female	32	5000-8000RMB	Bachelor's degree	Natural sciences and engineering	Private company or self-employed
9	kin	20000	L	1	female	32	5000-8000RMB	Bachelor's degree	Natural sciences and engineering	Private company or self-employed
9	kin	200000	H	1	female	32	5000-8000RMB	Bachelor's degree	Natural sciences and engineering	Private company or self-employed
9	kin	200000	L	0	female	32	5000-8000RMB	Bachelor's degree	Natural sciences and engineering	Private company or self-employed
9	acquaintance	2000	H	1	female	32	5000-8000RMB	Bachelor's degree	Natural sciences and engineering	Private company or self-employed
9	acquaintance	2000	L	1	female	32	5000-8000RMB	Bachelor's degree	Natural sciences and engineering	Private company or self-employed
9	acquaintance	20000	H	1	female	32	5000-8000RMB	Bachelor's degree	Natural sciences and engineering	Private company or self-employed
9	acquaintance	20000	L	0	female	32	5000-8000RMB	Bachelor's degree	Natural sciences and engineering	Private company or self-employed
9	acquaintance	200000	H	0	female	32	5000-8000RMB	Bachelor's degree	Natural sciences and engineering	Private company or self-employed
9	acquaintance	200000	L	0	female	32	5000-8000RMB	Bachelor's degree	Natural sciences and engineering	Private company or self-employed
9	general other	2000	H	1	female	32	5000-8000RMB	Bachelor's degree	Natural sciences and engineering	Private company or self-employed
9	general other	2000	L	0	female	32	5000-8000RMB	Bachelor's degree	Natural sciences and engineering	Private company or self-employed
9	general other	20000	H	0	female	32	5000-8000RMB	Bachelor's degree	Natural sciences and engineering	Private company or self-employed
9	general other	20000	L	0	female	32	5000-8000RMB	Bachelor's degree	Natural sciences and engineering	Private company or self-employed
9	general other	200000	H	0	female	32	5000-8000RMB	Bachelor's degree	Natural sciences and engineering	Private company or self-employed
9	general other	200000	L	0	female	32	5000-8000RMB	Bachelor's degree	Natural sciences and engineering	Private company or self-employed
10	kin	2000	H	1	male	27	5000-8000RMB	Bachelor's degree	Humanities and social sciences	Private company or self-employed
10	kin	2000	L	1	male	27	5000-8000RMB	Bachelor's degree	Humanities and social sciences	Private company or self-employed
10	kin	20000	H	1	male	27	5000-8000RMB	Bachelor's degree	Humanities and social sciences	Private company or self-employed
10	kin	20000	L	1	male	27	5000-8000RMB	Bachelor's degree	Humanities and social sciences	Private company or self-employed
10	kin	200000	H	1	male	27	5000-8000RMB	Bachelor's degree	Humanities and social sciences	Private company or self-employed
10	kin	200000	L	1	male	27	5000-8000RMB	Bachelor's degree	Humanities and social sciences	Private company or self-employed
10	acquaintance	2000	H	1	male	27	5000-8000RMB	Bachelor's degree	Humanities and social sciences	Private company or self-employed
10	acquaintance	2000	L	1	male	27	5000-8000RMB	Bachelor's degree	Humanities and social sciences	Private company or self-employed
10	acquaintance	20000	H	1	male	27	5000-8000RMB	Bachelor's degree	Humanities and social sciences	Private company or self-employed
10	acquaintance	20000	L	0	male	27	5000-8000RMB	Bachelor's degree	Humanities and social sciences	Private company or self-employed
10	acquaintance	200000	H	0	male	27	5000-8000RMB	Bachelor's degree	Humanities and social sciences	Private company or self-employed
10	acquaintance	200000	L	0	male	27	5000-8000RMB	Bachelor's degree	Humanities and social sciences	Private company or self-employed
10	general other	2000	H	1	male	27	5000-8000RMB	Bachelor's degree	Humanities and social sciences	Private company or self-employed
10	general other	2000	L	0	male	27	5000-8000RMB	Bachelor's degree	Humanities and social sciences	Private company or self-employed
10	general other	20000	H	0	male	27	5000-8000RMB	Bachelor's degree	Humanities and social sciences	Private company or self-employed
10	general other	20000	L	0	male	27	5000-8000RMB	Bachelor's degree	Humanities and social sciences	Private company or self-employed
10	general other	200000	H	0	male	27	5000-8000RMB	Bachelor's degree	Humanities and social sciences	Private company or self-employed
10	general other	200000	L	0	male	27	5000-8000RMB	Bachelor's degree	Humanities and social sciences	Private company or self-employed
11	kin	2000	H	1	male	38	8000-12000RMB	Bachelor's degree	Natural sciences and engineering	Private company or self-employed
11	kin	2000	L	0	male	38	8000-12000RMB	Bachelor's degree	Natural sciences and engineering	Private company or self-employed
11	kin	20000	H	1	male	38	8000-12000RMB	Bachelor's degree	Natural sciences and engineering	Private company or self-employed
11	kin	20000	L	0	male	38	8000-12000RMB	Bachelor's degree	Natural sciences and engineering	Private company or self-employed
11	kin	200000	H	1	male	38	8000-12000RMB	Bachelor's degree	Natural sciences and engineering	Private company or self-employed
11	kin	200000	L	0	male	38	8000-12000RMB	Bachelor's degree	Natural sciences and engineering	Private company or self-employed
11	acquaintance	2000	H	1	male	38	8000-12000RMB	Bachelor's degree	Natural sciences and engineering	Private company or self-employed
11	acquaintance	2000	L	0	male	38	8000-12000RMB	Bachelor's degree	Natural sciences and engineering	Private company or self-employed
11	acquaintance	20000	H	1	male	38	8000-12000RMB	Bachelor's degree	Natural sciences and engineering	Private company or self-employed
11	acquaintance	20000	L	0	male	38	8000-12000RMB	Bachelor's degree	Natural sciences and engineering	Private company or self-employed
11	acquaintance	200000	H	0	male	38	8000-12000RMB	Bachelor's degree	Natural sciences and engineering	Private company or self-employed
11	acquaintance	200000	L	0	male	38	8000-12000RMB	Bachelor's degree	Natural sciences and engineering	Private company or self-employed
11	general other	2000	H	1	male	38	8000-12000RMB	Bachelor's degree	Natural sciences and engineering	Private company or self-employed
11	general other	2000	L	0	male	38	8000-12000RMB	Bachelor's degree	Natural sciences and engineering	Private company or self-employed
11	general other	20000	H	0	male	38	8000-12000RMB	Bachelor's degree	Natural sciences and engineering	Private company or self-employed
11	general other	20000	L	0	male	38	8000-12000RMB	Bachelor's degree	Natural sciences and engineering	Private company or self-employed
11	general other	200000	H	0	male	38	8000-12000RMB	Bachelor's degree	Natural sciences and engineering	Private company or self-employed
11	general other	200000	L	0	male	38	8000-12000RMB	Bachelor's degree	Natural sciences and engineering	Private company or self-employed
12	kin	2000	H	1	male	36	5000-8000RMB	Bachelor's degree	Economics and management	Private company or self-employed
12	kin	2000	L	1	male	36	5000-8000RMB	Bachelor's degree	Economics and management	Private company or self-employed
12	kin	20000	H	1	male	36	5000-8000RMB	Bachelor's degree	Economics and management	Private company or self-employed
12	kin	20000	L	0	male	36	5000-8000RMB	Bachelor's degree	Economics and management	Private company or self-employed
12	kin	200000	H	1	male	36	5000-8000RMB	Bachelor's degree	Economics and management	Private company or self-employed
12	kin	200000	L	0	male	36	5000-8000RMB	Bachelor's degree	Economics and management	Private company or self-employed
12	acquaintance	2000	H	1	male	36	5000-8000RMB	Bachelor's degree	Economics and management	Private company or self-employed
12	acquaintance	2000	L	0	male	36	5000-8000RMB	Bachelor's degree	Economics and management	Private company or self-employed
12	acquaintance	20000	H	1	male	36	5000-8000RMB	Bachelor's degree	Economics and management	Private company or self-employed
12	acquaintance	20000	L	0	male	36	5000-8000RMB	Bachelor's degree	Economics and management	Private company or self-employed
12	acquaintance	200000	H	1	male	36	5000-8000RMB	Bachelor's degree	Economics and management	Private company or self-employed
12	acquaintance	200000	L	0	male	36	5000-8000RMB	Bachelor's degree	Economics and management	Private company or self-employed
12	general other	2000	H	1	male	36	5000-8000RMB	Bachelor's degree	Economics and management	Private company or self-employed
12	general other	2000	L	0	male	36	5000-8000RMB	Bachelor's degree	Economics and management	Private company or self-employed
12	general other	20000	H	1	male	36	5000-8000RMB	Bachelor's degree	Economics and management	Private company or self-employed
12	general other	20000	L	0	male	36	5000-8000RMB	Bachelor's degree	Economics and management	Private company or self-employed
12	general other	200000	H	0	male	36	5000-8000RMB	Bachelor's degree	Economics and management	Private company or self-employed
12	general other	200000	L	0	male	36	5000-8000RMB	Bachelor's degree	Economics and management	Private company or self-employed
13	kin	2000	H	1	female	53	3000-5000RMB	Bachelor's degree	Natural sciences and engineering	Government/institution staff
13	kin	2000	L	1	female	53	3000-5000RMB	Bachelor's degree	Natural sciences and engineering	Government/institution staff
13	kin	20000	H	1	female	53	3000-5000RMB	Bachelor's degree	Natural sciences and engineering	Government/institution staff
13	kin	20000	L	0	female	53	3000-5000RMB	Bachelor's degree	Natural sciences and engineering	Government/institution staff
13	kin	200000	H	0	female	53	3000-5000RMB	Bachelor's degree	Natural sciences and engineering	Government/institution staff
13	kin	200000	L	0	female	53	3000-5000RMB	Bachelor's degree	Natural sciences and engineering	Government/institution staff
13	acquaintance	2000	H	1	female	53	3000-5000RMB	Bachelor's degree	Natural sciences and engineering	Government/institution staff
13	acquaintance	2000	L	0	female	53	3000-5000RMB	Bachelor's degree	Natural sciences and engineering	Government/institution staff
13	acquaintance	20000	H	1	female	53	3000-5000RMB	Bachelor's degree	Natural sciences and engineering	Government/institution staff
13	acquaintance	20000	L	0	female	53	3000-5000RMB	Bachelor's degree	Natural sciences and engineering	Government/institution staff
13	acquaintance	200000	H	0	female	53	3000-5000RMB	Bachelor's degree	Natural sciences and engineering	Government/institution staff
13	acquaintance	200000	L	0	female	53	3000-5000RMB	Bachelor's degree	Natural sciences and engineering	Government/institution staff
13	general other	2000	H	1	female	53	3000-5000RMB	Bachelor's degree	Natural sciences and engineering	Government/institution staff
13	general other	2000	L	0	female	53	3000-5000RMB	Bachelor's degree	Natural sciences and engineering	Government/institution staff
13	general other	20000	H	1	female	53	3000-5000RMB	Bachelor's degree	Natural sciences and engineering	Government/institution staff
13	general other	20000	L	0	female	53	3000-5000RMB	Bachelor's degree	Natural sciences and engineering	Government/institution staff
13	general other	200000	H	0	female	53	3000-5000RMB	Bachelor's degree	Natural sciences and engineering	Government/institution staff
13	general other	200000	L	0	female	53	3000-5000RMB	Bachelor's degree	Natural sciences and engineering	Government/institution staff
14	kin	2000	H	1	female	32	3000-5000RMB	Junior college	Economics and management	Private company or self-employed
14	kin	2000	L	1	female	32	3000-5000RMB	Junior college	Economics and management	Private company or self-employed
14	kin	20000	H	1	female	32	3000-5000RMB	Junior college	Economics and management	Private company or self-employed
14	kin	20000	L	0	female	32	3000-5000RMB	Junior college	Economics and management	Private company or self-employed
14	kin	200000	H	1	female	32	3000-5000RMB	Junior college	Economics and management	Private company or self-employed
14	kin	200000	L	0	female	32	3000-5000RMB	Junior college	Economics and management	Private company or self-employed
14	acquaintance	2000	H	1	female	32	3000-5000RMB	Junior college	Economics and management	Private company or self-employed
14	acquaintance	2000	L	0	female	32	3000-5000RMB	Junior college	Economics and management	Private company or self-employed
14	acquaintance	20000	H	0	female	32	3000-5000RMB	Junior college	Economics and management	Private company or self-employed
14	acquaintance	20000	L	0	female	32	3000-5000RMB	Junior college	Economics and management	Private company or self-employed
14	acquaintance	200000	H	0	female	32	3000-5000RMB	Junior college	Economics and management	Private company or self-employed
14	acquaintance	200000	L	0	female	32	3000-5000RMB	Junior college	Economics and management	Private company or self-employed
14	general other	2000	H	1	female	32	3000-5000RMB	Junior college	Economics and management	Private company or self-employed
14	general other	2000	L	0	female	32	3000-5000RMB	Junior college	Economics and management	Private company or self-employed
14	general other	20000	H	0	female	32	3000-5000RMB	Junior college	Economics and management	Private company or self-employed
14	general other	20000	L	0	female	32	3000-5000RMB	Junior college	Economics and management	Private company or self-employed
14	general other	200000	H	0	female	32	3000-5000RMB	Junior college	Economics and management	Private company or self-employed
14	general other	200000	L	0	female	32	3000-5000RMB	Junior college	Economics and management	Private company or self-employed
15	kin	2000	H	1	female	32	5000-8000RMB	Bachelor's degree	Economics and management	Private company or self-employed
15	kin	2000	L	1	female	32	5000-8000RMB	Bachelor's degree	Economics and management	Private company or self-employed
15	kin	20000	H	1	female	32	5000-8000RMB	Bachelor's degree	Economics and management	Private company or self-employed
15	kin	20000	L	0	female	32	5000-8000RMB	Bachelor's degree	Economics and management	Private company or self-employed
15	kin	200000	H	1	female	32	5000-8000RMB	Bachelor's degree	Economics and management	Private company or self-employed
15	kin	200000	L	0	female	32	5000-8000RMB	Bachelor's degree	Economics and management	Private company or self-employed
15	acquaintance	2000	H	1	female	32	5000-8000RMB	Bachelor's degree	Economics and management	Private company or self-employed
15	acquaintance	2000	L	0	female	32	5000-8000RMB	Bachelor's degree	Economics and management	Private company or self-employed
15	acquaintance	20000	H	1	female	32	5000-8000RMB	Bachelor's degree	Economics and management	Private company or self-employed
15	acquaintance	20000	L	0	female	32	5000-8000RMB	Bachelor's degree	Economics and management	Private company or self-employed
15	acquaintance	200000	H	0	female	32	5000-8000RMB	Bachelor's degree	Economics and management	Private company or self-employed
15	acquaintance	200000	L	0	female	32	5000-8000RMB	Bachelor's degree	Economics and management	Private company or self-employed
15	general other	2000	H	1	female	32	5000-8000RMB	Bachelor's degree	Economics and management	Private company or self-employed
15	general other	2000	L	0	female	32	5000-8000RMB	Bachelor's degree	Economics and management	Private company or self-employed
15	general other	20000	H	0	female	32	5000-8000RMB	Bachelor's degree	Economics and management	Private company or self-employed
15	general other	20000	L	0	female	32	5000-8000RMB	Bachelor's degree	Economics and management	Private company or self-employed
15	general other	200000	H	0	female	32	5000-8000RMB	Bachelor's degree	Economics and management	Private company or self-employed
15	general other	200000	L	0	female	32	5000-8000RMB	Bachelor's degree	Economics and management	Private company or self-employed
16	kin	2000	H	1	female	31	8000-12000RMB	Bachelor's degree	Economics and management	Government/institution staff
16	kin	2000	L	1	female	31	8000-12000RMB	Bachelor's degree	Economics and management	Government/institution staff
16	kin	20000	H	1	female	31	8000-12000RMB	Bachelor's degree	Economics and management	Government/institution staff
16	kin	20000	L	1	female	31	8000-12000RMB	Bachelor's degree	Economics and management	Government/institution staff
16	kin	200000	H	1	female	31	8000-12000RMB	Bachelor's degree	Economics and management	Government/institution staff
16	kin	200000	L	1	female	31	8000-12000RMB	Bachelor's degree	Economics and management	Government/institution staff
16	acquaintance	2000	H	1	female	31	8000-12000RMB	Bachelor's degree	Economics and management	Government/institution staff
16	acquaintance	2000	L	1	female	31	8000-12000RMB	Bachelor's degree	Economics and management	Government/institution staff
16	acquaintance	20000	H	1	female	31	8000-12000RMB	Bachelor's degree	Economics and management	Government/institution staff
16	acquaintance	20000	L	0	female	31	8000-12000RMB	Bachelor's degree	Economics and management	Government/institution staff
16	acquaintance	200000	H	0	female	31	8000-12000RMB	Bachelor's degree	Economics and management	Government/institution staff
16	acquaintance	200000	L	0	female	31	8000-12000RMB	Bachelor's degree	Economics and management	Government/institution staff
16	general other	2000	H	0	female	31	8000-12000RMB	Bachelor's degree	Economics and management	Government/institution staff
16	general other	2000	L	0	female	31	8000-12000RMB	Bachelor's degree	Economics and management	Government/institution staff
16	general other	20000	H	0	female	31	8000-12000RMB	Bachelor's degree	Economics and management	Government/institution staff
16	general other	20000	L	0	female	31	8000-12000RMB	Bachelor's degree	Economics and management	Government/institution staff
16	general other	200000	H	0	female	31	8000-12000RMB	Bachelor's degree	Economics and management	Government/institution staff
16	general other	200000	L	0	female	31	8000-12000RMB	Bachelor's degree	Economics and management	Government/institution staff
17	kin	2000	H	1	male	31	5000-8000RMB	Bachelor's degree	Natural sciences and engineering	Private company or self-employed
17	kin	2000	L	1	male	31	5000-8000RMB	Bachelor's degree	Natural sciences and engineering	Private company or self-employed
17	kin	20000	H	1	male	31	5000-8000RMB	Bachelor's degree	Natural sciences and engineering	Private company or self-employed
17	kin	20000	L	0	male	31	5000-8000RMB	Bachelor's degree	Natural sciences and engineering	Private company or self-employed
17	kin	200000	H	1	male	31	5000-8000RMB	Bachelor's degree	Natural sciences and engineering	Private company or self-employed
17	kin	200000	L	0	male	31	5000-8000RMB	Bachelor's degree	Natural sciences and engineering	Private company or self-employed
17	acquaintance	2000	H	1	male	31	5000-8000RMB	Bachelor's degree	Natural sciences and engineering	Private company or self-employed
17	acquaintance	2000	L	0	male	31	5000-8000RMB	Bachelor's degree	Natural sciences and engineering	Private company or self-employed
17	acquaintance	20000	H	1	male	31	5000-8000RMB	Bachelor's degree	Natural sciences and engineering	Private company or self-employed
17	acquaintance	20000	L	0	male	31	5000-8000RMB	Bachelor's degree	Natural sciences and engineering	Private company or self-employed
17	acquaintance	200000	H	0	male	31	5000-8000RMB	Bachelor's degree	Natural sciences and engineering	Private company or self-employed
17	acquaintance	200000	L	0	male	31	5000-8000RMB	Bachelor's degree	Natural sciences and engineering	Private company or self-employed
17	general other	2000	H	1	male	31	5000-8000RMB	Bachelor's degree	Natural sciences and engineering	Private company or self-employed
17	general other	2000	L	0	male	31	5000-8000RMB	Bachelor's degree	Natural sciences and engineering	Private company or self-employed
17	general other	20000	H	1	male	31	5000-8000RMB	Bachelor's degree	Natural sciences and engineering	Private company or self-employed
17	general other	20000	L	0	male	31	5000-8000RMB	Bachelor's degree	Natural sciences and engineering	Private company or self-employed
17	general other	200000	H	0	male	31	5000-8000RMB	Bachelor's degree	Natural sciences and engineering	Private company or self-employed
17	general other	200000	L	0	male	31	5000-8000RMB	Bachelor's degree	Natural sciences and engineering	Private company or self-employed
18	kin	2000	H	1	male	25	8000-12000RMB	Bachelor's degree	Humanities and social sciences	State-owned/collective enterprise staff
18	kin	2000	L	1	male	25	8000-12000RMB	Bachelor's degree	Humanities and social sciences	State-owned/collective enterprise staff
18	kin	20000	H	1	male	25	8000-12000RMB	Bachelor's degree	Humanities and social sciences	State-owned/collective enterprise staff
18	kin	20000	L	0	male	25	8000-12000RMB	Bachelor's degree	Humanities and social sciences	State-owned/collective enterprise staff
18	kin	200000	H	0	male	25	8000-12000RMB	Bachelor's degree	Humanities and social sciences	State-owned/collective enterprise staff
18	kin	200000	L	0	male	25	8000-12000RMB	Bachelor's degree	Humanities and social sciences	State-owned/collective enterprise staff
18	acquaintance	2000	H	1	male	25	8000-12000RMB	Bachelor's degree	Humanities and social sciences	State-owned/collective enterprise staff
18	acquaintance	2000	L	0	male	25	8000-12000RMB	Bachelor's degree	Humanities and social sciences	State-owned/collective enterprise staff
18	acquaintance	20000	H	1	male	25	8000-12000RMB	Bachelor's degree	Humanities and social sciences	State-owned/collective enterprise staff
18	acquaintance	20000	L	0	male	25	8000-12000RMB	Bachelor's degree	Humanities and social sciences	State-owned/collective enterprise staff
18	acquaintance	200000	H	0	male	25	8000-12000RMB	Bachelor's degree	Humanities and social sciences	State-owned/collective enterprise staff
18	acquaintance	200000	L	0	male	25	8000-12000RMB	Bachelor's degree	Humanities and social sciences	State-owned/collective enterprise staff
18	general other	2000	H	1	male	25	8000-12000RMB	Bachelor's degree	Humanities and social sciences	State-owned/collective enterprise staff
18	general other	2000	L	0	male	25	8000-12000RMB	Bachelor's degree	Humanities and social sciences	State-owned/collective enterprise staff
18	general other	20000	H	1	male	25	8000-12000RMB	Bachelor's degree	Humanities and social sciences	State-owned/collective enterprise staff
18	general other	20000	L	0	male	25	8000-12000RMB	Bachelor's degree	Humanities and social sciences	State-owned/collective enterprise staff
18	general other	200000	H	0	male	25	8000-12000RMB	Bachelor's degree	Humanities and social sciences	State-owned/collective enterprise staff
18	general other	200000	L	0	male	25	8000-12000RMB	Bachelor's degree	Humanities and social sciences	State-owned/collective enterprise staff
19	kin	2000	H	1	female	37	≥15000 RMB	Master's or above	Humanities and social sciences	State-owned/collective enterprise staff
19	kin	2000	L	1	female	37	≥15000 RMB	Master's or above	Humanities and social sciences	State-owned/collective enterprise staff
19	kin	20000	H	1	female	37	≥15000 RMB	Master's or above	Humanities and social sciences	State-owned/collective enterprise staff
19	kin	20000	L	0	female	37	≥15000 RMB	Master's or above	Humanities and social sciences	State-owned/collective enterprise staff
19	kin	200000	H	1	female	37	≥15000 RMB	Master's or above	Humanities and social sciences	State-owned/collective enterprise staff
19	kin	200000	L	0	female	37	≥15000 RMB	Master's or above	Humanities and social sciences	State-owned/collective enterprise staff
19	acquaintance	2000	H	1	female	37	≥15000 RMB	Master's or above	Humanities and social sciences	State-owned/collective enterprise staff
19	acquaintance	2000	L	0	female	37	≥15000 RMB	Master's or above	Humanities and social sciences	State-owned/collective enterprise staff
19	acquaintance	20000	H	0	female	37	≥15000 RMB	Master's or above	Humanities and social sciences	State-owned/collective enterprise staff
19	acquaintance	20000	L	0	female	37	≥15000 RMB	Master's or above	Humanities and social sciences	State-owned/collective enterprise staff
19	acquaintance	200000	H	0	female	37	≥15000 RMB	Master's or above	Humanities and social sciences	State-owned/collective enterprise staff
19	acquaintance	200000	L	0	female	37	≥15000 RMB	Master's or above	Humanities and social sciences	State-owned/collective enterprise staff
19	general other	2000	H	0	female	37	≥15000 RMB	Master's or above	Humanities and social sciences	State-owned/collective enterprise staff
19	general other	2000	L	0	female	37	≥15000 RMB	Master's or above	Humanities and social sciences	State-owned/collective enterprise staff
19	general other	20000	H	0	female	37	≥15000 RMB	Master's or above	Humanities and social sciences	State-owned/collective enterprise staff
19	general other	20000	L	0	female	37	≥15000 RMB	Master's or above	Humanities and social sciences	State-owned/collective enterprise staff
19	general other	200000	H	0	female	37	≥15000 RMB	Master's or above	Humanities and social sciences	State-owned/collective enterprise staff
19	general other	200000	L	0	female	37	≥15000 RMB	Master's or above	Humanities and social sciences	State-owned/collective enterprise staff
20	kin	2000	H	1	male	31	8000-12000RMB	Bachelor's degree	Natural sciences and engineering	Private company or self-employed
20	kin	2000	L	0	male	31	8000-12000RMB	Bachelor's degree	Natural sciences and engineering	Private company or self-employed
20	kin	20000	H	1	male	31	8000-12000RMB	Bachelor's degree	Natural sciences and engineering	Private company or self-employed
20	kin	20000	L	0	male	31	8000-12000RMB	Bachelor's degree	Natural sciences and engineering	Private company or self-employed
20	kin	200000	H	0	male	31	8000-12000RMB	Bachelor's degree	Natural sciences and engineering	Private company or self-employed
20	kin	200000	L	0	male	31	8000-12000RMB	Bachelor's degree	Natural sciences and engineering	Private company or self-employed
20	acquaintance	2000	H	1	male	31	8000-12000RMB	Bachelor's degree	Natural sciences and engineering	Private company or self-employed
20	acquaintance	2000	L	0	male	31	8000-12000RMB	Bachelor's degree	Natural sciences and engineering	Private company or self-employed
20	acquaintance	20000	H	0	male	31	8000-12000RMB	Bachelor's degree	Natural sciences and engineering	Private company or self-employed
20	acquaintance	20000	L	0	male	31	8000-12000RMB	Bachelor's degree	Natural sciences and engineering	Private company or self-employed
20	acquaintance	200000	H	0	male	31	8000-12000RMB	Bachelor's degree	Natural sciences and engineering	Private company or self-employed
20	acquaintance	200000	L	0	male	31	8000-12000RMB	Bachelor's degree	Natural sciences and engineering	Private company or self-employed
20	general other	2000	H	0	male	31	8000-12000RMB	Bachelor's degree	Natural sciences and engineering	Private company or self-employed
20	general other	2000	L	0	male	31	8000-12000RMB	Bachelor's degree	Natural sciences and engineering	Private company or self-employed
20	general other	20000	H	0	male	31	8000-12000RMB	Bachelor's degree	Natural sciences and engineering	Private company or self-employed
20	general other	20000	L	0	male	31	8000-12000RMB	Bachelor's degree	Natural sciences and engineering	Private company or self-employed
20	general other	200000	H	0	male	31	8000-12000RMB	Bachelor's degree	Natural sciences and engineering	Private company or self-employed
20	general other	200000	L	0	male	31	8000-12000RMB	Bachelor's degree	Natural sciences and engineering	Private company or self-employed
21	kin	2000	H	1	female	43	5000-8000RMB	Master's or above	Natural sciences and engineering	Government/institution staff
21	kin	2000	L	1	female	43	5000-8000RMB	Master's or above	Natural sciences and engineering	Government/institution staff
21	kin	20000	H	1	female	43	5000-8000RMB	Master's or above	Natural sciences and engineering	Government/institution staff
21	kin	20000	L	1	female	43	5000-8000RMB	Master's or above	Natural sciences and engineering	Government/institution staff
21	kin	200000	H	1	female	43	5000-8000RMB	Master's or above	Natural sciences and engineering	Government/institution staff
21	kin	200000	L	0	female	43	5000-8000RMB	Master's or above	Natural sciences and engineering	Government/institution staff
21	acquaintance	2000	H	1	female	43	5000-8000RMB	Master's or above	Natural sciences and engineering	Government/institution staff
21	acquaintance	2000	L	1	female	43	5000-8000RMB	Master's or above	Natural sciences and engineering	Government/institution staff
21	acquaintance	20000	H	1	female	43	5000-8000RMB	Master's or above	Natural sciences and engineering	Government/institution staff
21	acquaintance	20000	L	0	female	43	5000-8000RMB	Master's or above	Natural sciences and engineering	Government/institution staff
21	acquaintance	200000	H	1	female	43	5000-8000RMB	Master's or above	Natural sciences and engineering	Government/institution staff
21	acquaintance	200000	L	0	female	43	5000-8000RMB	Master's or above	Natural sciences and engineering	Government/institution staff
21	general other	2000	H	0	female	43	5000-8000RMB	Master's or above	Natural sciences and engineering	Government/institution staff
21	general other	2000	L	0	female	43	5000-8000RMB	Master's or above	Natural sciences and engineering	Government/institution staff
21	general other	20000	H	0	female	43	5000-8000RMB	Master's or above	Natural sciences and engineering	Government/institution staff
21	general other	20000	L	0	female	43	5000-8000RMB	Master's or above	Natural sciences and engineering	Government/institution staff
21	general other	200000	H	0	female	43	5000-8000RMB	Master's or above	Natural sciences and engineering	Government/institution staff
21	general other	200000	L	0	female	43	5000-8000RMB	Master's or above	Natural sciences and engineering	Government/institution staff
22	kin	2000	H	1	female	30	5000-8000RMB	Bachelor's degree	Natural sciences and engineering	State-owned/collective enterprise staff
22	kin	2000	L	1	female	30	5000-8000RMB	Bachelor's degree	Natural sciences and engineering	State-owned/collective enterprise staff
22	kin	20000	H	1	female	30	5000-8000RMB	Bachelor's degree	Natural sciences and engineering	State-owned/collective enterprise staff
22	kin	20000	L	0	female	30	5000-8000RMB	Bachelor's degree	Natural sciences and engineering	State-owned/collective enterprise staff
22	kin	200000	H	1	female	30	5000-8000RMB	Bachelor's degree	Natural sciences and engineering	State-owned/collective enterprise staff
22	kin	200000	L	0	female	30	5000-8000RMB	Bachelor's degree	Natural sciences and engineering	State-owned/collective enterprise staff
22	acquaintance	2000	H	1	female	30	5000-8000RMB	Bachelor's degree	Natural sciences and engineering	State-owned/collective enterprise staff
22	acquaintance	2000	L	0	female	30	5000-8000RMB	Bachelor's degree	Natural sciences and engineering	State-owned/collective enterprise staff
22	acquaintance	20000	H	1	female	30	5000-8000RMB	Bachelor's degree	Natural sciences and engineering	State-owned/collective enterprise staff
22	acquaintance	20000	L	0	female	30	5000-8000RMB	Bachelor's degree	Natural sciences and engineering	State-owned/collective enterprise staff
22	acquaintance	200000	H	0	female	30	5000-8000RMB	Bachelor's degree	Natural sciences and engineering	State-owned/collective enterprise staff
22	acquaintance	200000	L	0	female	30	5000-8000RMB	Bachelor's degree	Natural sciences and engineering	State-owned/collective enterprise staff
22	general other	2000	H	1	female	30	5000-8000RMB	Bachelor's degree	Natural sciences and engineering	State-owned/collective enterprise staff
22	general other	2000	L	0	female	30	5000-8000RMB	Bachelor's degree	Natural sciences and engineering	State-owned/collective enterprise staff
22	general other	20000	H	0	female	30	5000-8000RMB	Bachelor's degree	Natural sciences and engineering	State-owned/collective enterprise staff
22	general other	20000	L	0	female	30	5000-8000RMB	Bachelor's degree	Natural sciences and engineering	State-owned/collective enterprise staff
22	general other	200000	H	0	female	30	5000-8000RMB	Bachelor's degree	Natural sciences and engineering	State-owned/collective enterprise staff
22	general other	200000	L	0	female	30	5000-8000RMB	Bachelor's degree	Natural sciences and engineering	State-owned/collective enterprise staff
23	kin	2000	H	1	male	28	8000-12000RMB	Bachelor's degree	Natural sciences and engineering	Private company or self-employed
23	kin	2000	L	0	male	28	8000-12000RMB	Bachelor's degree	Natural sciences and engineering	Private company or self-employed
23	kin	20000	H	1	male	28	8000-12000RMB	Bachelor's degree	Natural sciences and engineering	Private company or self-employed
23	kin	20000	L	0	male	28	8000-12000RMB	Bachelor's degree	Natural sciences and engineering	Private company or self-employed
23	kin	200000	H	0	male	28	8000-12000RMB	Bachelor's degree	Natural sciences and engineering	Private company or self-employed
23	kin	200000	L	0	male	28	8000-12000RMB	Bachelor's degree	Natural sciences and engineering	Private company or self-employed
23	acquaintance	2000	H	1	male	28	8000-12000RMB	Bachelor's degree	Natural sciences and engineering	Private company or self-employed
23	acquaintance	2000	L	0	male	28	8000-12000RMB	Bachelor's degree	Natural sciences and engineering	Private company or self-employed
23	acquaintance	20000	H	0	male	28	8000-12000RMB	Bachelor's degree	Natural sciences and engineering	Private company or self-employed
23	acquaintance	20000	L	0	male	28	8000-12000RMB	Bachelor's degree	Natural sciences and engineering	Private company or self-employed
23	acquaintance	200000	H	0	male	28	8000-12000RMB	Bachelor's degree	Natural sciences and engineering	Private company or self-employed
23	acquaintance	200000	L	0	male	28	8000-12000RMB	Bachelor's degree	Natural sciences and engineering	Private company or self-employed
23	general other	2000	H	0	male	28	8000-12000RMB	Bachelor's degree	Natural sciences and engineering	Private company or self-employed
23	general other	2000	L	0	male	28	8000-12000RMB	Bachelor's degree	Natural sciences and engineering	Private company or self-employed
23	general other	20000	H	0	male	28	8000-12000RMB	Bachelor's degree	Natural sciences and engineering	Private company or self-employed
23	general other	20000	L	0	male	28	8000-12000RMB	Bachelor's degree	Natural sciences and engineering	Private company or self-employed
23	general other	200000	H	0	male	28	8000-12000RMB	Bachelor's degree	Natural sciences and engineering	Private company or self-employed
23	general other	200000	L	0	male	28	8000-12000RMB	Bachelor's degree	Natural sciences and engineering	Private company or self-employed
24	kin	2000	H	1	female	28	5000-8000RMB	Bachelor's degree	Medicine and health	Private company or self-employed
24	kin	2000	L	1	female	28	5000-8000RMB	Bachelor's degree	Medicine and health	Private company or self-employed
24	kin	20000	H	1	female	28	5000-8000RMB	Bachelor's degree	Medicine and health	Private company or self-employed
24	kin	20000	L	1	female	28	5000-8000RMB	Bachelor's degree	Medicine and health	Private company or self-employed
24	kin	200000	H	1	female	28	5000-8000RMB	Bachelor's degree	Medicine and health	Private company or self-employed
24	kin	200000	L	1	female	28	5000-8000RMB	Bachelor's degree	Medicine and health	Private company or self-employed
24	acquaintance	2000	H	1	female	28	5000-8000RMB	Bachelor's degree	Medicine and health	Private company or self-employed
24	acquaintance	2000	L	1	female	28	5000-8000RMB	Bachelor's degree	Medicine and health	Private company or self-employed
24	acquaintance	20000	H	1	female	28	5000-8000RMB	Bachelor's degree	Medicine and health	Private company or self-employed
24	acquaintance	20000	L	0	female	28	5000-8000RMB	Bachelor's degree	Medicine and health	Private company or self-employed
24	acquaintance	200000	H	1	female	28	5000-8000RMB	Bachelor's degree	Medicine and health	Private company or self-employed
24	acquaintance	200000	L	0	female	28	5000-8000RMB	Bachelor's degree	Medicine and health	Private company or self-employed
24	general other	2000	H	1	female	28	5000-8000RMB	Bachelor's degree	Medicine and health	Private company or self-employed
24	general other	2000	L	0	female	28	5000-8000RMB	Bachelor's degree	Medicine and health	Private company or self-employed
24	general other	20000	H	0	female	28	5000-8000RMB	Bachelor's degree	Medicine and health	Private company or self-employed
24	general other	20000	L	0	female	28	5000-8000RMB	Bachelor's degree	Medicine and health	Private company or self-employed
24	general other	200000	H	0	female	28	5000-8000RMB	Bachelor's degree	Medicine and health	Private company or self-employed
24	general other	200000	L	0	female	28	5000-8000RMB	Bachelor's degree	Medicine and health	Private company or self-employed
25	kin	2000	H	1	female	37	3000-5000RMB	Junior college	Natural sciences and engineering	Private company or self-employed
25	kin	2000	L	1	female	37	3000-5000RMB	Junior college	Natural sciences and engineering	Private company or self-employed
25	kin	20000	H	1	female	37	3000-5000RMB	Junior college	Natural sciences and engineering	Private company or self-employed
25	kin	20000	L	1	female	37	3000-5000RMB	Junior college	Natural sciences and engineering	Private company or self-employed
25	kin	200000	H	1	female	37	3000-5000RMB	Junior college	Natural sciences and engineering	Private company or self-employed
25	kin	200000	L	0	female	37	3000-5000RMB	Junior college	Natural sciences and engineering	Private company or self-employed
25	acquaintance	2000	H	1	female	37	3000-5000RMB	Junior college	Natural sciences and engineering	Private company or self-employed
25	acquaintance	2000	L	1	female	37	3000-5000RMB	Junior college	Natural sciences and engineering	Private company or self-employed
25	acquaintance	20000	H	1	female	37	3000-5000RMB	Junior college	Natural sciences and engineering	Private company or self-employed
25	acquaintance	20000	L	0	female	37	3000-5000RMB	Junior college	Natural sciences and engineering	Private company or self-employed
25	acquaintance	200000	H	0	female	37	3000-5000RMB	Junior college	Natural sciences and engineering	Private company or self-employed
25	acquaintance	200000	L	0	female	37	3000-5000RMB	Junior college	Natural sciences and engineering	Private company or self-employed
25	general other	2000	H	1	female	37	3000-5000RMB	Junior college	Natural sciences and engineering	Private company or self-employed
25	general other	2000	L	0	female	37	3000-5000RMB	Junior college	Natural sciences and engineering	Private company or self-employed
25	general other	20000	H	0	female	37	3000-5000RMB	Junior college	Natural sciences and engineering	Private company or self-employed
25	general other	20000	L	0	female	37	3000-5000RMB	Junior college	Natural sciences and engineering	Private company or self-employed
25	general other	200000	H	0	female	37	3000-5000RMB	Junior college	Natural sciences and engineering	Private company or self-employed
25	general other	200000	L	0	female	37	3000-5000RMB	Junior college	Natural sciences and engineering	Private company or self-employed
26	kin	2000	H	1	female	57	8000-12000RMB	Junior college	Economics and management	Private company or self-employed
26	kin	2000	L	1	female	57	8000-12000RMB	Junior college	Economics and management	Private company or self-employed
26	kin	20000	H	1	female	57	8000-12000RMB	Junior college	Economics and management	Private company or self-employed
26	kin	20000	L	1	female	57	8000-12000RMB	Junior college	Economics and management	Private company or self-employed
26	kin	200000	H	1	female	57	8000-12000RMB	Junior college	Economics and management	Private company or self-employed
26	kin	200000	L	0	female	57	8000-12000RMB	Junior college	Economics and management	Private company or self-employed
26	acquaintance	2000	H	1	female	57	8000-12000RMB	Junior college	Economics and management	Private company or self-employed
26	acquaintance	2000	L	1	female	57	8000-12000RMB	Junior college	Economics and management	Private company or self-employed
26	acquaintance	20000	H	1	female	57	8000-12000RMB	Junior college	Economics and management	Private company or self-employed
26	acquaintance	20000	L	0	female	57	8000-12000RMB	Junior college	Economics and management	Private company or self-employed
26	acquaintance	200000	H	1	female	57	8000-12000RMB	Junior college	Economics and management	Private company or self-employed
26	acquaintance	200000	L	0	female	57	8000-12000RMB	Junior college	Economics and management	Private company or self-employed
26	general other	2000	H	1	female	57	8000-12000RMB	Junior college	Economics and management	Private company or self-employed
26	general other	2000	L	1	female	57	8000-12000RMB	Junior college	Economics and management	Private company or self-employed
26	general other	20000	H	1	female	57	8000-12000RMB	Junior college	Economics and management	Private company or self-employed
26	general other	20000	L	0	female	57	8000-12000RMB	Junior college	Economics and management	Private company or self-employed
26	general other	200000	H	0	female	57	8000-12000RMB	Junior college	Economics and management	Private company or self-employed
26	general other	200000	L	0	female	57	8000-12000RMB	Junior college	Economics and management	Private company or self-employed
27	kin	2000	H	1	female	28	5000-8000RMB	Bachelor's degree	Natural sciences and engineering	Government/institution staff
27	kin	2000	L	1	female	28	5000-8000RMB	Bachelor's degree	Natural sciences and engineering	Government/institution staff
27	kin	20000	H	1	female	28	5000-8000RMB	Bachelor's degree	Natural sciences and engineering	Government/institution staff
27	kin	20000	L	0	female	28	5000-8000RMB	Bachelor's degree	Natural sciences and engineering	Government/institution staff
27	kin	200000	H	1	female	28	5000-8000RMB	Bachelor's degree	Natural sciences and engineering	Government/institution staff
27	kin	200000	L	0	female	28	5000-8000RMB	Bachelor's degree	Natural sciences and engineering	Government/institution staff
27	acquaintance	2000	H	1	female	28	5000-8000RMB	Bachelor's degree	Natural sciences and engineering	Government/institution staff
27	acquaintance	2000	L	0	female	28	5000-8000RMB	Bachelor's degree	Natural sciences and engineering	Government/institution staff
27	acquaintance	20000	H	1	female	28	5000-8000RMB	Bachelor's degree	Natural sciences and engineering	Government/institution staff
27	acquaintance	20000	L	0	female	28	5000-8000RMB	Bachelor's degree	Natural sciences and engineering	Government/institution staff
27	acquaintance	200000	H	0	female	28	5000-8000RMB	Bachelor's degree	Natural sciences and engineering	Government/institution staff
27	acquaintance	200000	L	0	female	28	5000-8000RMB	Bachelor's degree	Natural sciences and engineering	Government/institution staff
27	general other	2000	H	1	female	28	5000-8000RMB	Bachelor's degree	Natural sciences and engineering	Government/institution staff
27	general other	2000	L	0	female	28	5000-8000RMB	Bachelor's degree	Natural sciences and engineering	Government/institution staff
27	general other	20000	H	0	female	28	5000-8000RMB	Bachelor's degree	Natural sciences and engineering	Government/institution staff
27	general other	20000	L	0	female	28	5000-8000RMB	Bachelor's degree	Natural sciences and engineering	Government/institution staff
27	general other	200000	H	0	female	28	5000-8000RMB	Bachelor's degree	Natural sciences and engineering	Government/institution staff
27	general other	200000	L	0	female	28	5000-8000RMB	Bachelor's degree	Natural sciences and engineering	Government/institution staff
28	kin	2000	H	1	male	39	3000-5000RMB	Bachelor's degree	Natural sciences and engineering	State-owned/collective enterprise staff
28	kin	2000	L	0	male	39	3000-5000RMB	Bachelor's degree	Natural sciences and engineering	State-owned/collective enterprise staff
28	kin	20000	H	1	male	39	3000-5000RMB	Bachelor's degree	Natural sciences and engineering	State-owned/collective enterprise staff
28	kin	20000	L	0	male	39	3000-5000RMB	Bachelor's degree	Natural sciences and engineering	State-owned/collective enterprise staff
28	kin	200000	H	1	male	39	3000-5000RMB	Bachelor's degree	Natural sciences and engineering	State-owned/collective enterprise staff
28	kin	200000	L	0	male	39	3000-5000RMB	Bachelor's degree	Natural sciences and engineering	State-owned/collective enterprise staff
28	acquaintance	2000	H	1	male	39	3000-5000RMB	Bachelor's degree	Natural sciences and engineering	State-owned/collective enterprise staff
28	acquaintance	2000	L	1	male	39	3000-5000RMB	Bachelor's degree	Natural sciences and engineering	State-owned/collective enterprise staff
28	acquaintance	20000	H	1	male	39	3000-5000RMB	Bachelor's degree	Natural sciences and engineering	State-owned/collective enterprise staff
28	acquaintance	20000	L	0	male	39	3000-5000RMB	Bachelor's degree	Natural sciences and engineering	State-owned/collective enterprise staff
28	acquaintance	200000	H	0	male	39	3000-5000RMB	Bachelor's degree	Natural sciences and engineering	State-owned/collective enterprise staff
28	acquaintance	200000	L	0	male	39	3000-5000RMB	Bachelor's degree	Natural sciences and engineering	State-owned/collective enterprise staff
28	general other	2000	H	1	male	39	3000-5000RMB	Bachelor's degree	Natural sciences and engineering	State-owned/collective enterprise staff
28	general other	2000	L	0	male	39	3000-5000RMB	Bachelor's degree	Natural sciences and engineering	State-owned/collective enterprise staff
28	general other	20000	H	0	male	39	3000-5000RMB	Bachelor's degree	Natural sciences and engineering	State-owned/collective enterprise staff
28	general other	20000	L	0	male	39	3000-5000RMB	Bachelor's degree	Natural sciences and engineering	State-owned/collective enterprise staff
28	general other	200000	H	0	male	39	3000-5000RMB	Bachelor's degree	Natural sciences and engineering	State-owned/collective enterprise staff
28	general other	200000	L	0	male	39	3000-5000RMB	Bachelor's degree	Natural sciences and engineering	State-owned/collective enterprise staff
29	kin	2000	H	1	female	38	8000-12000RMB	Bachelor's degree	Economics and management	Private company or self-employed
29	kin	2000	L	1	female	38	8000-12000RMB	Bachelor's degree	Economics and management	Private company or self-employed
29	kin	20000	H	1	female	38	8000-12000RMB	Bachelor's degree	Economics and management	Private company or self-employed
29	kin	20000	L	0	female	38	8000-12000RMB	Bachelor's degree	Economics and management	Private company or self-employed
29	kin	200000	H	1	female	38	8000-12000RMB	Bachelor's degree	Economics and management	Private company or self-employed
29	kin	200000	L	0	female	38	8000-12000RMB	Bachelor's degree	Economics and management	Private company or self-employed
29	acquaintance	2000	H	1	female	38	8000-12000RMB	Bachelor's degree	Economics and management	Private company or self-employed
29	acquaintance	2000	L	0	female	38	8000-12000RMB	Bachelor's degree	Economics and management	Private company or self-employed
29	acquaintance	20000	H	1	female	38	8000-12000RMB	Bachelor's degree	Economics and management	Private company or self-employed
29	acquaintance	20000	L	0	female	38	8000-12000RMB	Bachelor's degree	Economics and management	Private company or self-employed
29	acquaintance	200000	H	0	female	38	8000-12000RMB	Bachelor's degree	Economics and management	Private company or self-employed
29	acquaintance	200000	L	0	female	38	8000-12000RMB	Bachelor's degree	Economics and management	Private company or self-employed
29	general other	2000	H	1	female	38	8000-12000RMB	Bachelor's degree	Economics and management	Private company or self-employed
29	general other	2000	L	0	female	38	8000-12000RMB	Bachelor's degree	Economics and management	Private company or self-employed
29	general other	20000	H	1	female	38	8000-12000RMB	Bachelor's degree	Economics and management	Private company or self-employed
29	general other	20000	L	0	female	38	8000-12000RMB	Bachelor's degree	Economics and management	Private company or self-employed
29	general other	200000	H	0	female	38	8000-12000RMB	Bachelor's degree	Economics and management	Private company or self-employed
29	general other	200000	L	0	female	38	8000-12000RMB	Bachelor's degree	Economics and management	Private company or self-employed
30	kin	2000	H	1	male	57	5000-8000RMB	High school or below	No college	State-owned/collective enterprise staff
30	kin	2000	L	1	male	57	5000-8000RMB	High school or below	No college	State-owned/collective enterprise staff
30	kin	20000	H	1	male	57	5000-8000RMB	High school or below	No college	State-owned/collective enterprise staff
30	kin	20000	L	0	male	57	5000-8000RMB	High school or below	No college	State-owned/collective enterprise staff
30	kin	200000	H	1	male	57	5000-8000RMB	High school or below	No college	State-owned/collective enterprise staff
30	kin	200000	L	0	male	57	5000-8000RMB	High school or below	No college	State-owned/collective enterprise staff
30	acquaintance	2000	H	1	male	57	5000-8000RMB	High school or below	No college	State-owned/collective enterprise staff
30	acquaintance	2000	L	1	male	57	5000-8000RMB	High school or below	No college	State-owned/collective enterprise staff
30	acquaintance	20000	H	1	male	57	5000-8000RMB	High school or below	No college	State-owned/collective enterprise staff
30	acquaintance	20000	L	0	male	57	5000-8000RMB	High school or below	No college	State-owned/collective enterprise staff
30	acquaintance	200000	H	1	male	57	5000-8000RMB	High school or below	No college	State-owned/collective enterprise staff
30	acquaintance	200000	L	0	male	57	5000-8000RMB	High school or below	No college	State-owned/collective enterprise staff
30	general other	2000	H	1	male	57	5000-8000RMB	High school or below	No college	State-owned/collective enterprise staff
30	general other	2000	L	0	male	57	5000-8000RMB	High school or below	No college	State-owned/collective enterprise staff
30	general other	20000	H	0	male	57	5000-8000RMB	High school or below	No college	State-owned/collective enterprise staff
30	general other	20000	L	0	male	57	5000-8000RMB	High school or below	No college	State-owned/collective enterprise staff
30	general other	200000	H	0	male	57	5000-8000RMB	High school or below	No college	State-owned/collective enterprise staff
30	general other	200000	L	0	male	57	5000-8000RMB	High school or below	No college	State-owned/collective enterprise staff
31	kin	2000	H	1	female	28	5000-8000RMB	Bachelor's degree	Humanities and social sciences	State-owned/collective enterprise staff
31	kin	2000	L	1	female	28	5000-8000RMB	Bachelor's degree	Humanities and social sciences	State-owned/collective enterprise staff
31	kin	20000	H	0	female	28	5000-8000RMB	Bachelor's degree	Humanities and social sciences	State-owned/collective enterprise staff
31	kin	20000	L	0	female	28	5000-8000RMB	Bachelor's degree	Humanities and social sciences	State-owned/collective enterprise staff
31	kin	200000	H	0	female	28	5000-8000RMB	Bachelor's degree	Humanities and social sciences	State-owned/collective enterprise staff
31	kin	200000	L	0	female	28	5000-8000RMB	Bachelor's degree	Humanities and social sciences	State-owned/collective enterprise staff
31	acquaintance	2000	H	0	female	28	5000-8000RMB	Bachelor's degree	Humanities and social sciences	State-owned/collective enterprise staff
31	acquaintance	2000	L	0	female	28	5000-8000RMB	Bachelor's degree	Humanities and social sciences	State-owned/collective enterprise staff
31	acquaintance	20000	H	0	female	28	5000-8000RMB	Bachelor's degree	Humanities and social sciences	State-owned/collective enterprise staff
31	acquaintance	20000	L	1	female	28	5000-8000RMB	Bachelor's degree	Humanities and social sciences	State-owned/collective enterprise staff
31	acquaintance	200000	H	0	female	28	5000-8000RMB	Bachelor's degree	Humanities and social sciences	State-owned/collective enterprise staff
31	acquaintance	200000	L	1	female	28	5000-8000RMB	Bachelor's degree	Humanities and social sciences	State-owned/collective enterprise staff
31	general other	2000	H	0	female	28	5000-8000RMB	Bachelor's degree	Humanities and social sciences	State-owned/collective enterprise staff
31	general other	2000	L	0	female	28	5000-8000RMB	Bachelor's degree	Humanities and social sciences	State-owned/collective enterprise staff
31	general other	20000	H	1	female	28	5000-8000RMB	Bachelor's degree	Humanities and social sciences	State-owned/collective enterprise staff
31	general other	20000	L	0	female	28	5000-8000RMB	Bachelor's degree	Humanities and social sciences	State-owned/collective enterprise staff
31	general other	200000	H	0	female	28	5000-8000RMB	Bachelor's degree	Humanities and social sciences	State-owned/collective enterprise staff
31	general other	200000	L	0	female	28	5000-8000RMB	Bachelor's degree	Humanities and social sciences	State-owned/collective enterprise staff
32	kin	2000	H	0	male	26	8000-12000RMB	Bachelor's degree	Humanities and social sciences	State-owned/collective enterprise staff
32	kin	2000	L	0	male	26	8000-12000RMB	Bachelor's degree	Humanities and social sciences	State-owned/collective enterprise staff
32	kin	20000	H	0	male	26	8000-12000RMB	Bachelor's degree	Humanities and social sciences	State-owned/collective enterprise staff
32	kin	20000	L	0	male	26	8000-12000RMB	Bachelor's degree	Humanities and social sciences	State-owned/collective enterprise staff
32	kin	200000	H	0	male	26	8000-12000RMB	Bachelor's degree	Humanities and social sciences	State-owned/collective enterprise staff
32	kin	200000	L	0	male	26	8000-12000RMB	Bachelor's degree	Humanities and social sciences	State-owned/collective enterprise staff
32	acquaintance	2000	H	1	male	26	8000-12000RMB	Bachelor's degree	Humanities and social sciences	State-owned/collective enterprise staff
32	acquaintance	2000	L	0	male	26	8000-12000RMB	Bachelor's degree	Humanities and social sciences	State-owned/collective enterprise staff
32	acquaintance	20000	H	0	male	26	8000-12000RMB	Bachelor's degree	Humanities and social sciences	State-owned/collective enterprise staff
32	acquaintance	20000	L	0	male	26	8000-12000RMB	Bachelor's degree	Humanities and social sciences	State-owned/collective enterprise staff
32	acquaintance	200000	H	0	male	26	8000-12000RMB	Bachelor's degree	Humanities and social sciences	State-owned/collective enterprise staff
32	acquaintance	200000	L	0	male	26	8000-12000RMB	Bachelor's degree	Humanities and social sciences	State-owned/collective enterprise staff
32	general other	2000	H	1	male	26	8000-12000RMB	Bachelor's degree	Humanities and social sciences	State-owned/collective enterprise staff
32	general other	2000	L	0	male	26	8000-12000RMB	Bachelor's degree	Humanities and social sciences	State-owned/collective enterprise staff
32	general other	20000	H	1	male	26	8000-12000RMB	Bachelor's degree	Humanities and social sciences	State-owned/collective enterprise staff
32	general other	20000	L	0	male	26	8000-12000RMB	Bachelor's degree	Humanities and social sciences	State-owned/collective enterprise staff
32	general other	200000	H	0	male	26	8000-12000RMB	Bachelor's degree	Humanities and social sciences	State-owned/collective enterprise staff
32	general other	200000	L	0	male	26	8000-12000RMB	Bachelor's degree	Humanities and social sciences	State-owned/collective enterprise staff
33	kin	2000	H	1	female	38	5000-8000RMB	Bachelor's degree	Natural sciences and engineering	Private company or self-employed
33	kin	2000	L	1	female	38	5000-8000RMB	Bachelor's degree	Natural sciences and engineering	Private company or self-employed
33	kin	20000	H	1	female	38	5000-8000RMB	Bachelor's degree	Natural sciences and engineering	Private company or self-employed
33	kin	20000	L	1	female	38	5000-8000RMB	Bachelor's degree	Natural sciences and engineering	Private company or self-employed
33	kin	200000	H	1	female	38	5000-8000RMB	Bachelor's degree	Natural sciences and engineering	Private company or self-employed
33	kin	200000	L	0	female	38	5000-8000RMB	Bachelor's degree	Natural sciences and engineering	Private company or self-employed
33	acquaintance	2000	H	1	female	38	5000-8000RMB	Bachelor's degree	Natural sciences and engineering	Private company or self-employed
33	acquaintance	2000	L	1	female	38	5000-8000RMB	Bachelor's degree	Natural sciences and engineering	Private company or self-employed
33	acquaintance	20000	H	1	female	38	5000-8000RMB	Bachelor's degree	Natural sciences and engineering	Private company or self-employed
33	acquaintance	20000	L	1	female	38	5000-8000RMB	Bachelor's degree	Natural sciences and engineering	Private company or self-employed
33	acquaintance	200000	H	0	female	38	5000-8000RMB	Bachelor's degree	Natural sciences and engineering	Private company or self-employed
33	acquaintance	200000	L	0	female	38	5000-8000RMB	Bachelor's degree	Natural sciences and engineering	Private company or self-employed
33	general other	2000	H	1	female	38	5000-8000RMB	Bachelor's degree	Natural sciences and engineering	Private company or self-employed
33	general other	2000	L	0	female	38	5000-8000RMB	Bachelor's degree	Natural sciences and engineering	Private company or self-employed
33	general other	20000	H	0	female	38	5000-8000RMB	Bachelor's degree	Natural sciences and engineering	Private company or self-employed
33	general other	20000	L	0	female	38	5000-8000RMB	Bachelor's degree	Natural sciences and engineering	Private company or self-employed
33	general other	200000	H	0	female	38	5000-8000RMB	Bachelor's degree	Natural sciences and engineering	Private company or self-employed
33	general other	200000	L	0	female	38	5000-8000RMB	Bachelor's degree	Natural sciences and engineering	Private company or self-employed
34	kin	2000	H	1	female	29	8000-12000RMB	Bachelor's degree	Economics and management	State-owned/collective enterprise staff
34	kin	2000	L	1	female	29	8000-12000RMB	Bachelor's degree	Economics and management	State-owned/collective enterprise staff
34	kin	20000	H	1	female	29	8000-12000RMB	Bachelor's degree	Economics and management	State-owned/collective enterprise staff
34	kin	20000	L	1	female	29	8000-12000RMB	Bachelor's degree	Economics and management	State-owned/collective enterprise staff
34	kin	200000	H	1	female	29	8000-12000RMB	Bachelor's degree	Economics and management	State-owned/collective enterprise staff
34	kin	200000	L	1	female	29	8000-12000RMB	Bachelor's degree	Economics and management	State-owned/collective enterprise staff
34	acquaintance	2000	H	1	female	29	8000-12000RMB	Bachelor's degree	Economics and management	State-owned/collective enterprise staff
34	acquaintance	2000	L	1	female	29	8000-12000RMB	Bachelor's degree	Economics and management	State-owned/collective enterprise staff
34	acquaintance	20000	H	1	female	29	8000-12000RMB	Bachelor's degree	Economics and management	State-owned/collective enterprise staff
34	acquaintance	20000	L	0	female	29	8000-12000RMB	Bachelor's degree	Economics and management	State-owned/collective enterprise staff
34	acquaintance	200000	H	0	female	29	8000-12000RMB	Bachelor's degree	Economics and management	State-owned/collective enterprise staff
34	acquaintance	200000	L	0	female	29	8000-12000RMB	Bachelor's degree	Economics and management	State-owned/collective enterprise staff
34	general other	2000	H	0	female	29	8000-12000RMB	Bachelor's degree	Economics and management	State-owned/collective enterprise staff
34	general other	2000	L	0	female	29	8000-12000RMB	Bachelor's degree	Economics and management	State-owned/collective enterprise staff
34	general other	20000	H	0	female	29	8000-12000RMB	Bachelor's degree	Economics and management	State-owned/collective enterprise staff
34	general other	20000	L	0	female	29	8000-12000RMB	Bachelor's degree	Economics and management	State-owned/collective enterprise staff
34	general other	200000	H	0	female	29	8000-12000RMB	Bachelor's degree	Economics and management	State-owned/collective enterprise staff
34	general other	200000	L	0	female	29	8000-12000RMB	Bachelor's degree	Economics and management	State-owned/collective enterprise staff
35	kin	2000	H	1	female	33	5000-8000RMB	Bachelor's degree	Humanities and social sciences	Private company or self-employed
35	kin	2000	L	1	female	33	5000-8000RMB	Bachelor's degree	Humanities and social sciences	Private company or self-employed
35	kin	20000	H	1	female	33	5000-8000RMB	Bachelor's degree	Humanities and social sciences	Private company or self-employed
35	kin	20000	L	1	female	33	5000-8000RMB	Bachelor's degree	Humanities and social sciences	Private company or self-employed
35	kin	200000	H	1	female	33	5000-8000RMB	Bachelor's degree	Humanities and social sciences	Private company or self-employed
35	kin	200000	L	0	female	33	5000-8000RMB	Bachelor's degree	Humanities and social sciences	Private company or self-employed
35	acquaintance	2000	H	1	female	33	5000-8000RMB	Bachelor's degree	Humanities and social sciences	Private company or self-employed
35	acquaintance	2000	L	1	female	33	5000-8000RMB	Bachelor's degree	Humanities and social sciences	Private company or self-employed
35	acquaintance	20000	H	1	female	33	5000-8000RMB	Bachelor's degree	Humanities and social sciences	Private company or self-employed
35	acquaintance	20000	L	0	female	33	5000-8000RMB	Bachelor's degree	Humanities and social sciences	Private company or self-employed
35	acquaintance	200000	H	0	female	33	5000-8000RMB	Bachelor's degree	Humanities and social sciences	Private company or self-employed
35	acquaintance	200000	L	0	female	33	5000-8000RMB	Bachelor's degree	Humanities and social sciences	Private company or self-employed
35	general other	2000	H	0	female	33	5000-8000RMB	Bachelor's degree	Humanities and social sciences	Private company or self-employed
35	general other	2000	L	0	female	33	5000-8000RMB	Bachelor's degree	Humanities and social sciences	Private company or self-employed
35	general other	20000	H	0	female	33	5000-8000RMB	Bachelor's degree	Humanities and social sciences	Private company or self-employed
35	general other	20000	L	0	female	33	5000-8000RMB	Bachelor's degree	Humanities and social sciences	Private company or self-employed
35	general other	200000	H	0	female	33	5000-8000RMB	Bachelor's degree	Humanities and social sciences	Private company or self-employed
35	general other	200000	L	0	female	33	5000-8000RMB	Bachelor's degree	Humanities and social sciences	Private company or self-employed
36	kin	2000	H	1	female	29	5000-8000RMB	High school or below	No college	Private company or self-employed
36	kin	2000	L	0	female	29	5000-8000RMB	High school or below	No college	Private company or self-employed
36	kin	20000	H	1	female	29	5000-8000RMB	High school or below	No college	Private company or self-employed
36	kin	20000	L	0	female	29	5000-8000RMB	High school or below	No college	Private company or self-employed
36	kin	200000	H	0	female	29	5000-8000RMB	High school or below	No college	Private company or self-employed
36	kin	200000	L	0	female	29	5000-8000RMB	High school or below	No college	Private company or self-employed
36	acquaintance	2000	H	1	female	29	5000-8000RMB	High school or below	No college	Private company or self-employed
36	acquaintance	2000	L	0	female	29	5000-8000RMB	High school or below	No college	Private company or self-employed
36	acquaintance	20000	H	0	female	29	5000-8000RMB	High school or below	No college	Private company or self-employed
36	acquaintance	20000	L	0	female	29	5000-8000RMB	High school or below	No college	Private company or self-employed
36	acquaintance	200000	H	0	female	29	5000-8000RMB	High school or below	No college	Private company or self-employed
36	acquaintance	200000	L	0	female	29	5000-8000RMB	High school or below	No college	Private company or self-employed
36	general other	2000	H	0	female	29	5000-8000RMB	High school or below	No college	Private company or self-employed
36	general other	2000	L	0	female	29	5000-8000RMB	High school or below	No college	Private company or self-employed
36	general other	20000	H	0	female	29	5000-8000RMB	High school or below	No college	Private company or self-employed
36	general other	20000	L	0	female	29	5000-8000RMB	High school or below	No college	Private company or self-employed
36	general other	200000	H	0	female	29	5000-8000RMB	High school or below	No college	Private company or self-employed
36	general other	200000	L	0	female	29	5000-8000RMB	High school or below	No college	Private company or self-employed
37	kin	2000	H	1	female	26	3000-5000RMB	Junior college	Humanities and social sciences	Private company or self-employed
37	kin	2000	L	0	female	26	3000-5000RMB	Junior college	Humanities and social sciences	Private company or self-employed
37	kin	20000	H	1	female	26	3000-5000RMB	Junior college	Humanities and social sciences	Private company or self-employed
37	kin	20000	L	0	female	26	3000-5000RMB	Junior college	Humanities and social sciences	Private company or self-employed
37	kin	200000	H	1	female	26	3000-5000RMB	Junior college	Humanities and social sciences	Private company or self-employed
37	kin	200000	L	0	female	26	3000-5000RMB	Junior college	Humanities and social sciences	Private company or self-employed
37	acquaintance	2000	H	1	female	26	3000-5000RMB	Junior college	Humanities and social sciences	Private company or self-employed
37	acquaintance	2000	L	0	female	26	3000-5000RMB	Junior college	Humanities and social sciences	Private company or self-employed
37	acquaintance	20000	H	1	female	26	3000-5000RMB	Junior college	Humanities and social sciences	Private company or self-employed
37	acquaintance	20000	L	0	female	26	3000-5000RMB	Junior college	Humanities and social sciences	Private company or self-employed
37	acquaintance	200000	H	0	female	26	3000-5000RMB	Junior college	Humanities and social sciences	Private company or self-employed
37	acquaintance	200000	L	0	female	26	3000-5000RMB	Junior college	Humanities and social sciences	Private company or self-employed
37	general other	2000	H	1	female	26	3000-5000RMB	Junior college	Humanities and social sciences	Private company or self-employed
37	general other	2000	L	0	female	26	3000-5000RMB	Junior college	Humanities and social sciences	Private company or self-employed
37	general other	20000	H	1	female	26	3000-5000RMB	Junior college	Humanities and social sciences	Private company or self-employed
37	general other	20000	L	0	female	26	3000-5000RMB	Junior college	Humanities and social sciences	Private company or self-employed
37	general other	200000	H	0	female	26	3000-5000RMB	Junior college	Humanities and social sciences	Private company or self-employed
37	general other	200000	L	0	female	26	3000-5000RMB	Junior college	Humanities and social sciences	Private company or self-employed
38	kin	2000	H	1	female	26	3000-5000RMB	High school or below	No college	Private company or self-employed
38	kin	2000	L	1	female	26	3000-5000RMB	High school or below	No college	Private company or self-employed
38	kin	20000	H	1	female	26	3000-5000RMB	High school or below	No college	Private company or self-employed
38	kin	20000	L	0	female	26	3000-5000RMB	High school or below	No college	Private company or self-employed
38	kin	200000	H	1	female	26	3000-5000RMB	High school or below	No college	Private company or self-employed
38	kin	200000	L	0	female	26	3000-5000RMB	High school or below	No college	Private company or self-employed
38	acquaintance	2000	H	1	female	26	3000-5000RMB	High school or below	No college	Private company or self-employed
38	acquaintance	2000	L	0	female	26	3000-5000RMB	High school or below	No college	Private company or self-employed
38	acquaintance	20000	H	1	female	26	3000-5000RMB	High school or below	No college	Private company or self-employed
38	acquaintance	20000	L	0	female	26	3000-5000RMB	High school or below	No college	Private company or self-employed
38	acquaintance	200000	H	0	female	26	3000-5000RMB	High school or below	No college	Private company or self-employed
38	acquaintance	200000	L	0	female	26	3000-5000RMB	High school or below	No college	Private company or self-employed
38	general other	2000	H	0	female	26	3000-5000RMB	High school or below	No college	Private company or self-employed
38	general other	2000	L	0	female	26	3000-5000RMB	High school or below	No college	Private company or self-employed
38	general other	20000	H	0	female	26	3000-5000RMB	High school or below	No college	Private company or self-employed
38	general other	20000	L	0	female	26	3000-5000RMB	High school or below	No college	Private company or self-employed
38	general other	200000	H	0	female	26	3000-5000RMB	High school or below	No college	Private company or self-employed
38	general other	200000	L	0	female	26	3000-5000RMB	High school or below	No college	Private company or self-employed
39	kin	2000	H	1	female	30	3000-5000RMB	Bachelor's degree	Economics and management	Private company or self-employed
39	kin	2000	L	0	female	30	3000-5000RMB	Bachelor's degree	Economics and management	Private company or self-employed
39	kin	20000	H	0	female	30	3000-5000RMB	Bachelor's degree	Economics and management	Private company or self-employed
39	kin	20000	L	0	female	30	3000-5000RMB	Bachelor's degree	Economics and management	Private company or self-employed
39	kin	200000	H	0	female	30	3000-5000RMB	Bachelor's degree	Economics and management	Private company or self-employed
39	kin	200000	L	0	female	30	3000-5000RMB	Bachelor's degree	Economics and management	Private company or self-employed
39	acquaintance	2000	H	1	female	30	3000-5000RMB	Bachelor's degree	Economics and management	Private company or self-employed
39	acquaintance	2000	L	0	female	30	3000-5000RMB	Bachelor's degree	Economics and management	Private company or self-employed
39	acquaintance	20000	H	0	female	30	3000-5000RMB	Bachelor's degree	Economics and management	Private company or self-employed
39	acquaintance	20000	L	0	female	30	3000-5000RMB	Bachelor's degree	Economics and management	Private company or self-employed
39	acquaintance	200000	H	0	female	30	3000-5000RMB	Bachelor's degree	Economics and management	Private company or self-employed
39	acquaintance	200000	L	0	female	30	3000-5000RMB	Bachelor's degree	Economics and management	Private company or self-employed
39	general other	2000	H	0	female	30	3000-5000RMB	Bachelor's degree	Economics and management	Private company or self-employed
39	general other	2000	L	0	female	30	3000-5000RMB	Bachelor's degree	Economics and management	Private company or self-employed
39	general other	20000	H	0	female	30	3000-5000RMB	Bachelor's degree	Economics and management	Private company or self-employed
39	general other	20000	L	0	female	30	3000-5000RMB	Bachelor's degree	Economics and management	Private company or self-employed
39	general other	200000	H	0	female	30	3000-5000RMB	Bachelor's degree	Economics and management	Private company or self-employed
39	general other	200000	L	0	female	30	3000-5000RMB	Bachelor's degree	Economics and management	Private company or self-employed
40	kin	2000	H	1	female	48	≥15000 RMB	Bachelor's degree	Medicine and health	Government/institution staff
40	kin	2000	L	1	female	48	≥15000 RMB	Bachelor's degree	Medicine and health	Government/institution staff
40	kin	20000	H	1	female	48	≥15000 RMB	Bachelor's degree	Medicine and health	Government/institution staff
40	kin	20000	L	0	female	48	≥15000 RMB	Bachelor's degree	Medicine and health	Government/institution staff
40	kin	200000	H	1	female	48	≥15000 RMB	Bachelor's degree	Medicine and health	Government/institution staff
40	kin	200000	L	0	female	48	≥15000 RMB	Bachelor's degree	Medicine and health	Government/institution staff
40	acquaintance	2000	H	1	female	48	≥15000 RMB	Bachelor's degree	Medicine and health	Government/institution staff
40	acquaintance	2000	L	1	female	48	≥15000 RMB	Bachelor's degree	Medicine and health	Government/institution staff
40	acquaintance	20000	H	1	female	48	≥15000 RMB	Bachelor's degree	Medicine and health	Government/institution staff
40	acquaintance	20000	L	0	female	48	≥15000 RMB	Bachelor's degree	Medicine and health	Government/institution staff
40	acquaintance	200000	H	0	female	48	≥15000 RMB	Bachelor's degree	Medicine and health	Government/institution staff
40	acquaintance	200000	L	0	female	48	≥15000 RMB	Bachelor's degree	Medicine and health	Government/institution staff
40	general other	2000	H	1	female	48	≥15000 RMB	Bachelor's degree	Medicine and health	Government/institution staff
40	general other	2000	L	0	female	48	≥15000 RMB	Bachelor's degree	Medicine and health	Government/institution staff
40	general other	20000	H	0	female	48	≥15000 RMB	Bachelor's degree	Medicine and health	Government/institution staff
40	general other	20000	L	0	female	48	≥15000 RMB	Bachelor's degree	Medicine and health	Government/institution staff
40	general other	200000	H	0	female	48	≥15000 RMB	Bachelor's degree	Medicine and health	Government/institution staff
40	general other	200000	L	0	female	48	≥15000 RMB	Bachelor's degree	Medicine and health	Government/institution staff
41	kin	2000	H	1	male	58	12000-15000RMB	Bachelor's degree	Humanities and social sciences	Government/institution staff
41	kin	2000	L	1	male	58	12000-15000RMB	Bachelor's degree	Humanities and social sciences	Government/institution staff
41	kin	20000	H	1	male	58	12000-15000RMB	Bachelor's degree	Humanities and social sciences	Government/institution staff
41	kin	20000	L	1	male	58	12000-15000RMB	Bachelor's degree	Humanities and social sciences	Government/institution staff
41	kin	200000	H	1	male	58	12000-15000RMB	Bachelor's degree	Humanities and social sciences	Government/institution staff
41	kin	200000	L	1	male	58	12000-15000RMB	Bachelor's degree	Humanities and social sciences	Government/institution staff
41	acquaintance	2000	H	1	male	58	12000-15000RMB	Bachelor's degree	Humanities and social sciences	Government/institution staff
41	acquaintance	2000	L	1	male	58	12000-15000RMB	Bachelor's degree	Humanities and social sciences	Government/institution staff
41	acquaintance	20000	H	1	male	58	12000-15000RMB	Bachelor's degree	Humanities and social sciences	Government/institution staff
41	acquaintance	20000	L	0	male	58	12000-15000RMB	Bachelor's degree	Humanities and social sciences	Government/institution staff
41	acquaintance	200000	H	0	male	58	12000-15000RMB	Bachelor's degree	Humanities and social sciences	Government/institution staff
41	acquaintance	200000	L	0	male	58	12000-15000RMB	Bachelor's degree	Humanities and social sciences	Government/institution staff
41	general other	2000	H	0	male	58	12000-15000RMB	Bachelor's degree	Humanities and social sciences	Government/institution staff
41	general other	2000	L	0	male	58	12000-15000RMB	Bachelor's degree	Humanities and social sciences	Government/institution staff
41	general other	20000	H	0	male	58	12000-15000RMB	Bachelor's degree	Humanities and social sciences	Government/institution staff
41	general other	20000	L	0	male	58	12000-15000RMB	Bachelor's degree	Humanities and social sciences	Government/institution staff
41	general other	200000	H	0	male	58	12000-15000RMB	Bachelor's degree	Humanities and social sciences	Government/institution staff
41	general other	200000	L	0	male	58	12000-15000RMB	Bachelor's degree	Humanities and social sciences	Government/institution staff
42	kin	2000	H	1	female	38	5000-8000RMB	Bachelor's degree	Economics and management	Government/institution staff
42	kin	2000	L	0	female	38	5000-8000RMB	Bachelor's degree	Economics and management	Government/institution staff
42	kin	20000	H	1	female	38	5000-8000RMB	Bachelor's degree	Economics and management	Government/institution staff
42	kin	20000	L	0	female	38	5000-8000RMB	Bachelor's degree	Economics and management	Government/institution staff
42	kin	200000	H	0	female	38	5000-8000RMB	Bachelor's degree	Economics and management	Government/institution staff
42	kin	200000	L	0	female	38	5000-8000RMB	Bachelor's degree	Economics and management	Government/institution staff
42	acquaintance	2000	H	1	female	38	5000-8000RMB	Bachelor's degree	Economics and management	Government/institution staff
42	acquaintance	2000	L	0	female	38	5000-8000RMB	Bachelor's degree	Economics and management	Government/institution staff
42	acquaintance	20000	H	1	female	38	5000-8000RMB	Bachelor's degree	Economics and management	Government/institution staff
42	acquaintance	20000	L	0	female	38	5000-8000RMB	Bachelor's degree	Economics and management	Government/institution staff
42	acquaintance	200000	H	0	female	38	5000-8000RMB	Bachelor's degree	Economics and management	Government/institution staff
42	acquaintance	200000	L	0	female	38	5000-8000RMB	Bachelor's degree	Economics and management	Government/institution staff
42	general other	2000	H	1	female	38	5000-8000RMB	Bachelor's degree	Economics and management	Government/institution staff
42	general other	2000	L	0	female	38	5000-8000RMB	Bachelor's degree	Economics and management	Government/institution staff
42	general other	20000	H	0	female	38	5000-8000RMB	Bachelor's degree	Economics and management	Government/institution staff
42	general other	20000	L	0	female	38	5000-8000RMB	Bachelor's degree	Economics and management	Government/institution staff
42	general other	200000	H	0	female	38	5000-8000RMB	Bachelor's degree	Economics and management	Government/institution staff
42	general other	200000	L	0	female	38	5000-8000RMB	Bachelor's degree	Economics and management	Government/institution staff
43	kin	2000	H	1	male	31	5000-8000RMB	Bachelor's degree	Economics and management	Government/institution staff
43	kin	2000	L	1	male	31	5000-8000RMB	Bachelor's degree	Economics and management	Government/institution staff
43	kin	20000	H	1	male	31	5000-8000RMB	Bachelor's degree	Economics and management	Government/institution staff
43	kin	20000	L	1	male	31	5000-8000RMB	Bachelor's degree	Economics and management	Government/institution staff
43	kin	200000	H	1	male	31	5000-8000RMB	Bachelor's degree	Economics and management	Government/institution staff
43	kin	200000	L	1	male	31	5000-8000RMB	Bachelor's degree	Economics and management	Government/institution staff
43	acquaintance	2000	H	1	male	31	5000-8000RMB	Bachelor's degree	Economics and management	Government/institution staff
43	acquaintance	2000	L	0	male	31	5000-8000RMB	Bachelor's degree	Economics and management	Government/institution staff
43	acquaintance	20000	H	1	male	31	5000-8000RMB	Bachelor's degree	Economics and management	Government/institution staff
43	acquaintance	20000	L	0	male	31	5000-8000RMB	Bachelor's degree	Economics and management	Government/institution staff
43	acquaintance	200000	H	0	male	31	5000-8000RMB	Bachelor's degree	Economics and management	Government/institution staff
43	acquaintance	200000	L	0	male	31	5000-8000RMB	Bachelor's degree	Economics and management	Government/institution staff
43	general other	2000	H	1	male	31	5000-8000RMB	Bachelor's degree	Economics and management	Government/institution staff
43	general other	2000	L	0	male	31	5000-8000RMB	Bachelor's degree	Economics and management	Government/institution staff
43	general other	20000	H	0	male	31	5000-8000RMB	Bachelor's degree	Economics and management	Government/institution staff
43	general other	20000	L	0	male	31	5000-8000RMB	Bachelor's degree	Economics and management	Government/institution staff
43	general other	200000	H	0	male	31	5000-8000RMB	Bachelor's degree	Economics and management	Government/institution staff
43	general other	200000	L	0	male	31	5000-8000RMB	Bachelor's degree	Economics and management	Government/institution staff
44	kin	2000	H	1	female	34	8000-12000RMB	Bachelor's degree	Natural sciences and engineering	Government/institution staff
44	kin	2000	L	0	female	34	8000-12000RMB	Bachelor's degree	Natural sciences and engineering	Government/institution staff
44	kin	20000	H	1	female	34	8000-12000RMB	Bachelor's degree	Natural sciences and engineering	Government/institution staff
44	kin	20000	L	0	female	34	8000-12000RMB	Bachelor's degree	Natural sciences and engineering	Government/institution staff
44	kin	200000	H	0	female	34	8000-12000RMB	Bachelor's degree	Natural sciences and engineering	Government/institution staff
44	kin	200000	L	0	female	34	8000-12000RMB	Bachelor's degree	Natural sciences and engineering	Government/institution staff
44	acquaintance	2000	H	1	female	34	8000-12000RMB	Bachelor's degree	Natural sciences and engineering	Government/institution staff
44	acquaintance	2000	L	0	female	34	8000-12000RMB	Bachelor's degree	Natural sciences and engineering	Government/institution staff
44	acquaintance	20000	H	1	female	34	8000-12000RMB	Bachelor's degree	Natural sciences and engineering	Government/institution staff
44	acquaintance	20000	L	0	female	34	8000-12000RMB	Bachelor's degree	Natural sciences and engineering	Government/institution staff
44	acquaintance	200000	H	0	female	34	8000-12000RMB	Bachelor's degree	Natural sciences and engineering	Government/institution staff
44	acquaintance	200000	L	0	female	34	8000-12000RMB	Bachelor's degree	Natural sciences and engineering	Government/institution staff
44	general other	2000	H	0	female	34	8000-12000RMB	Bachelor's degree	Natural sciences and engineering	Government/institution staff
44	general other	2000	L	0	female	34	8000-12000RMB	Bachelor's degree	Natural sciences and engineering	Government/institution staff
44	general other	20000	H	0	female	34	8000-12000RMB	Bachelor's degree	Natural sciences and engineering	Government/institution staff
44	general other	20000	L	0	female	34	8000-12000RMB	Bachelor's degree	Natural sciences and engineering	Government/institution staff
44	general other	200000	H	0	female	34	8000-12000RMB	Bachelor's degree	Natural sciences and engineering	Government/institution staff
44	general other	200000	L	0	female	34	8000-12000RMB	Bachelor's degree	Natural sciences and engineering	Government/institution staff
45	kin	2000	H	1	male	29	5000-8000RMB	Bachelor's degree	Economics and management	Private company or self-employed
45	kin	2000	L	0	male	29	5000-8000RMB	Bachelor's degree	Economics and management	Private company or self-employed
45	kin	20000	H	1	male	29	5000-8000RMB	Bachelor's degree	Economics and management	Private company or self-employed
45	kin	20000	L	0	male	29	5000-8000RMB	Bachelor's degree	Economics and management	Private company or self-employed
45	kin	200000	H	0	male	29	5000-8000RMB	Bachelor's degree	Economics and management	Private company or self-employed
45	kin	200000	L	0	male	29	5000-8000RMB	Bachelor's degree	Economics and management	Private company or self-employed
45	acquaintance	2000	H	1	male	29	5000-8000RMB	Bachelor's degree	Economics and management	Private company or self-employed
45	acquaintance	2000	L	0	male	29	5000-8000RMB	Bachelor's degree	Economics and management	Private company or self-employed
45	acquaintance	20000	H	0	male	29	5000-8000RMB	Bachelor's degree	Economics and management	Private company or self-employed
45	acquaintance	20000	L	0	male	29	5000-8000RMB	Bachelor's degree	Economics and management	Private company or self-employed
45	acquaintance	200000	H	0	male	29	5000-8000RMB	Bachelor's degree	Economics and management	Private company or self-employed
45	acquaintance	200000	L	0	male	29	5000-8000RMB	Bachelor's degree	Economics and management	Private company or self-employed
45	general other	2000	H	0	male	29	5000-8000RMB	Bachelor's degree	Economics and management	Private company or self-employed
45	general other	2000	L	0	male	29	5000-8000RMB	Bachelor's degree	Economics and management	Private company or self-employed
45	general other	20000	H	0	male	29	5000-8000RMB	Bachelor's degree	Economics and management	Private company or self-employed
45	general other	20000	L	0	male	29	5000-8000RMB	Bachelor's degree	Economics and management	Private company or self-employed
45	general other	200000	H	0	male	29	5000-8000RMB	Bachelor's degree	Economics and management	Private company or self-employed
45	general other	200000	L	0	male	29	5000-8000RMB	Bachelor's degree	Economics and management	Private company or self-employed
46	kin	2000	H	1	male	20	1000-3000RMB	Bachelor's degree	Medicine and health	Student
46	kin	2000	L	0	male	20	1000-3000RMB	Bachelor's degree	Medicine and health	Student
46	kin	20000	H	1	male	20	1000-3000RMB	Bachelor's degree	Medicine and health	Student
46	kin	20000	L	0	male	20	1000-3000RMB	Bachelor's degree	Medicine and health	Student
46	kin	200000	H	1	male	20	1000-3000RMB	Bachelor's degree	Medicine and health	Student
46	kin	200000	L	0	male	20	1000-3000RMB	Bachelor's degree	Medicine and health	Student
46	acquaintance	2000	H	1	male	20	1000-3000RMB	Bachelor's degree	Medicine and health	Student
46	acquaintance	2000	L	0	male	20	1000-3000RMB	Bachelor's degree	Medicine and health	Student
46	acquaintance	20000	H	0	male	20	1000-3000RMB	Bachelor's degree	Medicine and health	Student
46	acquaintance	20000	L	0	male	20	1000-3000RMB	Bachelor's degree	Medicine and health	Student
46	acquaintance	200000	H	0	male	20	1000-3000RMB	Bachelor's degree	Medicine and health	Student
46	acquaintance	200000	L	0	male	20	1000-3000RMB	Bachelor's degree	Medicine and health	Student
46	general other	2000	H	0	male	20	1000-3000RMB	Bachelor's degree	Medicine and health	Student
46	general other	2000	L	0	male	20	1000-3000RMB	Bachelor's degree	Medicine and health	Student
46	general other	20000	H	0	male	20	1000-3000RMB	Bachelor's degree	Medicine and health	Student
46	general other	20000	L	0	male	20	1000-3000RMB	Bachelor's degree	Medicine and health	Student
46	general other	200000	H	0	male	20	1000-3000RMB	Bachelor's degree	Medicine and health	Student
46	general other	200000	L	0	male	20	1000-3000RMB	Bachelor's degree	Medicine and health	Student
47	kin	2000	H	1	male	32	5000-8000RMB	Bachelor's degree	Economics and management	State-owned/collective enterprise staff
47	kin	2000	L	0	male	32	5000-8000RMB	Bachelor's degree	Economics and management	State-owned/collective enterprise staff
47	kin	20000	H	1	male	32	5000-8000RMB	Bachelor's degree	Economics and management	State-owned/collective enterprise staff
47	kin	20000	L	0	male	32	5000-8000RMB	Bachelor's degree	Economics and management	State-owned/collective enterprise staff
47	kin	200000	H	1	male	32	5000-8000RMB	Bachelor's degree	Economics and management	State-owned/collective enterprise staff
47	kin	200000	L	0	male	32	5000-8000RMB	Bachelor's degree	Economics and management	State-owned/collective enterprise staff
47	acquaintance	2000	H	1	male	32	5000-8000RMB	Bachelor's degree	Economics and management	State-owned/collective enterprise staff
47	acquaintance	2000	L	0	male	32	5000-8000RMB	Bachelor's degree	Economics and management	State-owned/collective enterprise staff
47	acquaintance	20000	H	1	male	32	5000-8000RMB	Bachelor's degree	Economics and management	State-owned/collective enterprise staff
47	acquaintance	20000	L	0	male	32	5000-8000RMB	Bachelor's degree	Economics and management	State-owned/collective enterprise staff
47	acquaintance	200000	H	0	male	32	5000-8000RMB	Bachelor's degree	Economics and management	State-owned/collective enterprise staff
47	acquaintance	200000	L	0	male	32	5000-8000RMB	Bachelor's degree	Economics and management	State-owned/collective enterprise staff
47	general other	2000	H	1	male	32	5000-8000RMB	Bachelor's degree	Economics and management	State-owned/collective enterprise staff
47	general other	2000	L	0	male	32	5000-8000RMB	Bachelor's degree	Economics and management	State-owned/collective enterprise staff
47	general other	20000	H	0	male	32	5000-8000RMB	Bachelor's degree	Economics and management	State-owned/collective enterprise staff
47	general other	20000	L	0	male	32	5000-8000RMB	Bachelor's degree	Economics and management	State-owned/collective enterprise staff
47	general other	200000	H	0	male	32	5000-8000RMB	Bachelor's degree	Economics and management	State-owned/collective enterprise staff
47	general other	200000	L	0	male	32	5000-8000RMB	Bachelor's degree	Economics and management	State-owned/collective enterprise staff
48	kin	2000	H	1	female	25	8000-12000RMB	Master's or above	Medicine and health	State-owned/collective enterprise staff
48	kin	2000	L	0	female	25	8000-12000RMB	Master's or above	Medicine and health	State-owned/collective enterprise staff
48	kin	20000	H	1	female	25	8000-12000RMB	Master's or above	Medicine and health	State-owned/collective enterprise staff
48	kin	20000	L	0	female	25	8000-12000RMB	Master's or above	Medicine and health	State-owned/collective enterprise staff
48	kin	200000	H	1	female	25	8000-12000RMB	Master's or above	Medicine and health	State-owned/collective enterprise staff
48	kin	200000	L	0	female	25	8000-12000RMB	Master's or above	Medicine and health	State-owned/collective enterprise staff
48	acquaintance	2000	H	1	female	25	8000-12000RMB	Master's or above	Medicine and health	State-owned/collective enterprise staff
48	acquaintance	2000	L	0	female	25	8000-12000RMB	Master's or above	Medicine and health	State-owned/collective enterprise staff
48	acquaintance	20000	H	1	female	25	8000-12000RMB	Master's or above	Medicine and health	State-owned/collective enterprise staff
48	acquaintance	20000	L	0	female	25	8000-12000RMB	Master's or above	Medicine and health	State-owned/collective enterprise staff
48	acquaintance	200000	H	0	female	25	8000-12000RMB	Master's or above	Medicine and health	State-owned/collective enterprise staff
48	acquaintance	200000	L	0	female	25	8000-12000RMB	Master's or above	Medicine and health	State-owned/collective enterprise staff
48	general other	2000	H	1	female	25	8000-12000RMB	Master's or above	Medicine and health	State-owned/collective enterprise staff
48	general other	2000	L	0	female	25	8000-12000RMB	Master's or above	Medicine and health	State-owned/collective enterprise staff
48	general other	20000	H	0	female	25	8000-12000RMB	Master's or above	Medicine and health	State-owned/collective enterprise staff
48	general other	20000	L	0	female	25	8000-12000RMB	Master's or above	Medicine and health	State-owned/collective enterprise staff
48	general other	200000	H	0	female	25	8000-12000RMB	Master's or above	Medicine and health	State-owned/collective enterprise staff
48	general other	200000	L	0	female	25	8000-12000RMB	Master's or above	Medicine and health	State-owned/collective enterprise staff
49	kin	2000	H	1	female	25	5000-8000RMB	Junior college	Economics and management	Private company or self-employed
49	kin	2000	L	1	female	25	5000-8000RMB	Junior college	Economics and management	Private company or self-employed
49	kin	20000	H	1	female	25	5000-8000RMB	Junior college	Economics and management	Private company or self-employed
49	kin	20000	L	0	female	25	5000-8000RMB	Junior college	Economics and management	Private company or self-employed
49	kin	200000	H	0	female	25	5000-8000RMB	Junior college	Economics and management	Private company or self-employed
49	kin	200000	L	0	female	25	5000-8000RMB	Junior college	Economics and management	Private company or self-employed
49	acquaintance	2000	H	1	female	25	5000-8000RMB	Junior college	Economics and management	Private company or self-employed
49	acquaintance	2000	L	0	female	25	5000-8000RMB	Junior college	Economics and management	Private company or self-employed
49	acquaintance	20000	H	1	female	25	5000-8000RMB	Junior college	Economics and management	Private company or self-employed
49	acquaintance	20000	L	0	female	25	5000-8000RMB	Junior college	Economics and management	Private company or self-employed
49	acquaintance	200000	H	0	female	25	5000-8000RMB	Junior college	Economics and management	Private company or self-employed
49	acquaintance	200000	L	0	female	25	5000-8000RMB	Junior college	Economics and management	Private company or self-employed
49	general other	2000	H	0	female	25	5000-8000RMB	Junior college	Economics and management	Private company or self-employed
49	general other	2000	L	0	female	25	5000-8000RMB	Junior college	Economics and management	Private company or self-employed
49	general other	20000	H	0	female	25	5000-8000RMB	Junior college	Economics and management	Private company or self-employed
49	general other	20000	L	0	female	25	5000-8000RMB	Junior college	Economics and management	Private company or self-employed
49	general other	200000	H	0	female	25	5000-8000RMB	Junior college	Economics and management	Private company or self-employed
49	general other	200000	L	0	female	25	5000-8000RMB	Junior college	Economics and management	Private company or self-employed
50	kin	2000	H	1	male	28	5000-8000RMB	Master's or above	Medicine and health	State-owned/collective enterprise staff
50	kin	2000	L	1	male	28	5000-8000RMB	Master's or above	Medicine and health	State-owned/collective enterprise staff
50	kin	20000	H	1	male	28	5000-8000RMB	Master's or above	Medicine and health	State-owned/collective enterprise staff
50	kin	20000	L	0	male	28	5000-8000RMB	Master's or above	Medicine and health	State-owned/collective enterprise staff
50	kin	200000	H	0	male	28	5000-8000RMB	Master's or above	Medicine and health	State-owned/collective enterprise staff
50	kin	200000	L	0	male	28	5000-8000RMB	Master's or above	Medicine and health	State-owned/collective enterprise staff
50	acquaintance	2000	H	1	male	28	5000-8000RMB	Master's or above	Medicine and health	State-owned/collective enterprise staff
50	acquaintance	2000	L	1	male	28	5000-8000RMB	Master's or above	Medicine and health	State-owned/collective enterprise staff
50	acquaintance	20000	H	1	male	28	5000-8000RMB	Master's or above	Medicine and health	State-owned/collective enterprise staff
50	acquaintance	20000	L	0	male	28	5000-8000RMB	Master's or above	Medicine and health	State-owned/collective enterprise staff
50	acquaintance	200000	H	0	male	28	5000-8000RMB	Master's or above	Medicine and health	State-owned/collective enterprise staff
50	acquaintance	200000	L	0	male	28	5000-8000RMB	Master's or above	Medicine and health	State-owned/collective enterprise staff
50	general other	2000	H	1	male	28	5000-8000RMB	Master's or above	Medicine and health	State-owned/collective enterprise staff
50	general other	2000	L	0	male	28	5000-8000RMB	Master's or above	Medicine and health	State-owned/collective enterprise staff
50	general other	20000	H	0	male	28	5000-8000RMB	Master's or above	Medicine and health	State-owned/collective enterprise staff
50	general other	20000	L	0	male	28	5000-8000RMB	Master's or above	Medicine and health	State-owned/collective enterprise staff
50	general other	200000	H	0	male	28	5000-8000RMB	Master's or above	Medicine and health	State-owned/collective enterprise staff
50	general other	200000	L	0	male	28	5000-8000RMB	Master's or above	Medicine and health	State-owned/collective enterprise staff
51	kin	2000	H	1	female	56	≤1000 RMB	High school or below	No college	Unemployed/job-seeking
51	kin	2000	L	1	female	56	≤1000 RMB	High school or below	No college	Unemployed/job-seeking
51	kin	20000	H	0	female	56	≤1000 RMB	High school or below	No college	Unemployed/job-seeking
51	kin	20000	L	0	female	56	≤1000 RMB	High school or below	No college	Unemployed/job-seeking
51	kin	200000	H	0	female	56	≤1000 RMB	High school or below	No college	Unemployed/job-seeking
51	kin	200000	L	0	female	56	≤1000 RMB	High school or below	No college	Unemployed/job-seeking
51	acquaintance	2000	H	1	female	56	≤1000 RMB	High school or below	No college	Unemployed/job-seeking
51	acquaintance	2000	L	0	female	56	≤1000 RMB	High school or below	No college	Unemployed/job-seeking
51	acquaintance	20000	H	0	female	56	≤1000 RMB	High school or below	No college	Unemployed/job-seeking
51	acquaintance	20000	L	0	female	56	≤1000 RMB	High school or below	No college	Unemployed/job-seeking
51	acquaintance	200000	H	0	female	56	≤1000 RMB	High school or below	No college	Unemployed/job-seeking
51	acquaintance	200000	L	0	female	56	≤1000 RMB	High school or below	No college	Unemployed/job-seeking
51	general other	2000	H	1	female	56	≤1000 RMB	High school or below	No college	Unemployed/job-seeking
51	general other	2000	L	1	female	56	≤1000 RMB	High school or below	No college	Unemployed/job-seeking
51	general other	20000	H	0	female	56	≤1000 RMB	High school or below	No college	Unemployed/job-seeking
51	general other	20000	L	0	female	56	≤1000 RMB	High school or below	No college	Unemployed/job-seeking
51	general other	200000	H	0	female	56	≤1000 RMB	High school or below	No college	Unemployed/job-seeking
51	general other	200000	L	0	female	56	≤1000 RMB	High school or below	No college	Unemployed/job-seeking
52	kin	2000	H	1	male	50	≤1000 RMB	High school or below	No college	Unemployed/job-seeking
52	kin	2000	L	1	male	50	≤1000 RMB	High school or below	No college	Unemployed/job-seeking
52	kin	20000	H	0	male	50	≤1000 RMB	High school or below	No college	Unemployed/job-seeking
52	kin	20000	L	0	male	50	≤1000 RMB	High school or below	No college	Unemployed/job-seeking
52	kin	200000	H	0	male	50	≤1000 RMB	High school or below	No college	Unemployed/job-seeking
52	kin	200000	L	0	male	50	≤1000 RMB	High school or below	No college	Unemployed/job-seeking
52	acquaintance	2000	H	1	male	50	≤1000 RMB	High school or below	No college	Unemployed/job-seeking
52	acquaintance	2000	L	1	male	50	≤1000 RMB	High school or below	No college	Unemployed/job-seeking
52	acquaintance	20000	H	0	male	50	≤1000 RMB	High school or below	No college	Unemployed/job-seeking
52	acquaintance	20000	L	0	male	50	≤1000 RMB	High school or below	No college	Unemployed/job-seeking
52	acquaintance	200000	H	0	male	50	≤1000 RMB	High school or below	No college	Unemployed/job-seeking
52	acquaintance	200000	L	0	male	50	≤1000 RMB	High school or below	No college	Unemployed/job-seeking
52	general other	2000	H	1	male	50	≤1000 RMB	High school or below	No college	Unemployed/job-seeking
52	general other	2000	L	1	male	50	≤1000 RMB	High school or below	No college	Unemployed/job-seeking
52	general other	20000	H	0	male	50	≤1000 RMB	High school or below	No college	Unemployed/job-seeking
52	general other	20000	L	0	male	50	≤1000 RMB	High school or below	No college	Unemployed/job-seeking
52	general other	200000	H	0	male	50	≤1000 RMB	High school or below	No college	Unemployed/job-seeking
52	general other	200000	L	0	male	50	≤1000 RMB	High school or below	No college	Unemployed/job-seeking
53	kin	2000	H	0	male	50	1000-3000RMB	High school or below	No college	Freelancer/flexible employment
53	kin	2000	L	0	male	50	1000-3000RMB	High school or below	No college	Freelancer/flexible employment
53	kin	20000	H	0	male	50	1000-3000RMB	High school or below	No college	Freelancer/flexible employment
53	kin	20000	L	0	male	50	1000-3000RMB	High school or below	No college	Freelancer/flexible employment
53	kin	200000	H	0	male	50	1000-3000RMB	High school or below	No college	Freelancer/flexible employment
53	kin	200000	L	0	male	50	1000-3000RMB	High school or below	No college	Freelancer/flexible employment
53	acquaintance	2000	H	0	male	50	1000-3000RMB	High school or below	No college	Freelancer/flexible employment
53	acquaintance	2000	L	0	male	50	1000-3000RMB	High school or below	No college	Freelancer/flexible employment
53	acquaintance	20000	H	0	male	50	1000-3000RMB	High school or below	No college	Freelancer/flexible employment
53	acquaintance	20000	L	0	male	50	1000-3000RMB	High school or below	No college	Freelancer/flexible employment
53	acquaintance	200000	H	0	male	50	1000-3000RMB	High school or below	No college	Freelancer/flexible employment
53	acquaintance	200000	L	0	male	50	1000-3000RMB	High school or below	No college	Freelancer/flexible employment
53	general other	2000	H	0	male	50	1000-3000RMB	High school or below	No college	Freelancer/flexible employment
53	general other	2000	L	0	male	50	1000-3000RMB	High school or below	No college	Freelancer/flexible employment
53	general other	20000	H	0	male	50	1000-3000RMB	High school or below	No college	Freelancer/flexible employment
53	general other	20000	L	0	male	50	1000-3000RMB	High school or below	No college	Freelancer/flexible employment
53	general other	200000	H	0	male	50	1000-3000RMB	High school or below	No college	Freelancer/flexible employment
53	general other	200000	L	0	male	50	1000-3000RMB	High school or below	No college	Freelancer/flexible employment
54	kin	2000	H	1	female	20	1000-3000RMB	Junior college	Medicine and health	Student
54	kin	2000	L	1	female	20	1000-3000RMB	Junior college	Medicine and health	Student
54	kin	20000	H	1	female	20	1000-3000RMB	Junior college	Medicine and health
54	kin	20000	L	0	female	20	1000-3000RMB	Junior college	Medicine and health	Student
54	kin	200000	H	0	female	20	1000-3000RMB	Junior college	Medicine and health	Student
54	kin	200000	L	0	female	20	1000-3000RMB	Junior college	Medicine and health	Student
54	acquaintance	2000	H	1	female	20	1000-3000RMB	Junior college	Medicine and health	Student
54	acquaintance	2000	L	0	female	20	1000-3000RMB	Junior college	Medicine and health	Student
54	acquaintance	20000	H	0	female	20	1000-3000RMB	Junior college	Medicine and health	Student
54	acquaintance	20000	L	0	female	20	1000-3000RMB	Junior college	Medicine and health	Student
54	acquaintance	200000	H	0	female	20	1000-3000RMB	Junior college	Medicine and health	Student
54	acquaintance	200000	L	0	female	20	1000-3000RMB	Junior college	Medicine and health	Student
54	general other	2000	H	0	female	20	1000-3000RMB	Junior college	Medicine and health	Student
54	general other	2000	L	0	female	20	1000-3000RMB	Junior college	Medicine and health	Student
54	general other	20000	H	0	female	20	1000-3000RMB	Junior college	Medicine and health	Student
54	general other	20000	L	0	female	20	1000-3000RMB	Junior college	Medicine and health	Student
54	general other	200000	H	0	female	20	1000-3000RMB	Junior college	Medicine and health	Student
54	general other	200000	L	1	female	20	1000-3000RMB	Junior college	Medicine and health	Student
55	kin	2000	H	0	male	42	1000-3000RMB	High school or below	No college	Unemployed/job-seeking
55	kin	2000	L	0	male	42	1000-3000RMB	High school or below	No college	Unemployed/job-seeking
55	kin	20000	H	0	male	42	1000-3000RMB	High school or below	No college	Unemployed/job-seeking
55	kin	20000	L	0	male	42	1000-3000RMB	High school or below	No college	Unemployed/job-seeking
55	kin	200000	H	0	male	42	1000-3000RMB	High school or below	No college	Unemployed/job-seeking
55	kin	200000	L	0	male	42	1000-3000RMB	High school or below	No college	Unemployed/job-seeking
55	acquaintance	2000	H	0	male	42	1000-3000RMB	High school or below	No college	Unemployed/job-seeking
55	acquaintance	2000	L	0	male	42	1000-3000RMB	High school or below	No college	Unemployed/job-seeking
55	acquaintance	20000	H	0	male	42	1000-3000RMB	High school or below	No college	Unemployed/job-seeking
55	acquaintance	20000	L	0	male	42	1000-3000RMB	High school or below	No college	Unemployed/job-seeking
55	acquaintance	200000	H	0	male	42	1000-3000RMB	High school or below	No college	Unemployed/job-seeking
55	acquaintance	200000	L	0	male	42	1000-3000RMB	High school or below	No college	Unemployed/job-seeking
55	general other	2000	H	0	male	42	1000-3000RMB	High school or below	No college	Unemployed/job-seeking
55	general other	2000	L	0	male	42	1000-3000RMB	High school or below	No college	Unemployed/job-seeking
55	general other	20000	H	0	male	42	1000-3000RMB	High school or below	No college	Unemployed/job-seeking
55	general other	20000	L	0	male	42	1000-3000RMB	High school or below	No college	Unemployed/job-seeking
55	general other	200000	H	0	male	42	1000-3000RMB	High school or below	No college	Unemployed/job-seeking
55	general other	200000	L	0	male	42	1000-3000RMB	High school or below	No college	Unemployed/job-seeking
56	kin	2000	H	0	male	51	≤1000 RMB	High school or below	No college	Unemployed/job-seeking
56	kin	2000	L	0	male	51	≤1000 RMB	High school or below	No college	Unemployed/job-seeking
56	kin	20000	H	0	male	51	≤1000 RMB	High school or below	No college	Unemployed/job-seeking
56	kin	20000	L	0	male	51	≤1000 RMB	High school or below	No college	Unemployed/job-seeking
56	kin	200000	H	0	male	51	≤1000 RMB	High school or below	No college	Unemployed/job-seeking
56	kin	200000	L	0	male	51	≤1000 RMB	High school or below	No college	Unemployed/job-seeking
56	acquaintance	2000	H	0	male	51	≤1000 RMB	High school or below	No college	Unemployed/job-seeking
56	acquaintance	2000	L	0	male	51	≤1000 RMB	High school or below	No college	Unemployed/job-seeking
56	acquaintance	20000	H	0	male	51	≤1000 RMB	High school or below	No college	Unemployed/job-seeking
56	acquaintance	20000	L	0	male	51	≤1000 RMB	High school or below	No college	Unemployed/job-seeking
56	acquaintance	200000	H	0	male	51	≤1000 RMB	High school or below	No college	Unemployed/job-seeking
56	acquaintance	200000	L	0	male	51	≤1000 RMB	High school or below	No college	Unemployed/job-seeking
56	general other	2000	H	0	male	51	≤1000 RMB	High school or below	No college	Unemployed/job-seeking
56	general other	2000	L	0	male	51	≤1000 RMB	High school or below	No college	Unemployed/job-seeking
56	general other	20000	H	0	male	51	≤1000 RMB	High school or below	No college	Unemployed/job-seeking
56	general other	20000	L	0	male	51	≤1000 RMB	High school or below	No college	Unemployed/job-seeking
56	general other	200000	H	0	male	51	≤1000 RMB	High school or below	No college	Unemployed/job-seeking
56	general other	200000	L	0	male	51	≤1000 RMB	High school or below	No college	Unemployed/job-seeking
57	kin	2000	H	1	female	27	1000-3000RMB	Master's or above	Economics and management	Student
57	kin	2000	L	1	female	27	1000-3000RMB	Master's or above	Economics and management	Student
57	kin	20000	H	1	female	27	1000-3000RMB	Master's or above	Economics and management	Student
57	kin	20000	L	1	female	27	1000-3000RMB	Master's or above	Economics and management	Student
57	kin	200000	H	1	female	27	1000-3000RMB	Master's or above	Economics and management	Student
57	kin	200000	L	0	female	27	1000-3000RMB	Master's or above	Economics and management	Student
57	acquaintance	2000	H	1	female	27	1000-3000RMB	Master's or above	Economics and management	Student
57	acquaintance	2000	L	1	female	27	1000-3000RMB	Master's or above	Economics and management	Student
57	acquaintance	20000	H	1	female	27	1000-3000RMB	Master's or above	Economics and management	Student
57	acquaintance	20000	L	0	female	27	1000-3000RMB	Master's or above	Economics and management	Student
57	acquaintance	200000	H	0	female	27	1000-3000RMB	Master's or above	Economics and management	Student
57	acquaintance	200000	L	0	female	27	1000-3000RMB	Master's or above	Economics and management	Student
57	general other	2000	H	0	female	27	1000-3000RMB	Master's or above	Economics and management	Student
57	general other	2000	L	0	female	27	1000-3000RMB	Master's or above	Economics and management	Student
57	general other	20000	H	0	female	27	1000-3000RMB	Master's or above	Economics and management	Student
57	general other	20000	L	0	female	27	1000-3000RMB	Master's or above	Economics and management	Student
57	general other	200000	H	0	female	27	1000-3000RMB	Master's or above	Economics and management	Student
57	general other	200000	L	0	female	27	1000-3000RMB	Master's or above	Economics and management	Student
58	kin	2000	H	1	male	55	3000-5000RMB	High school or below	No college	Freelancer/flexible employment
58	kin	2000	L	1	male	55	3000-5000RMB	High school or below	No college	Freelancer/flexible employment
58	kin	20000	H	1	male	55	3000-5000RMB	High school or below	No college	Freelancer/flexible employment
58	kin	20000	L	1	male	55	3000-5000RMB	High school or below	No college	Freelancer/flexible employment
58	kin	200000	H	1	male	55	3000-5000RMB	High school or below	No college	Freelancer/flexible employment
58	kin	200000	L	0	male	55	3000-5000RMB	High school or below	No college	Freelancer/flexible employment
58	acquaintance	2000	H	1	male	55	3000-5000RMB	High school or below	No college	Freelancer/flexible employment
58	acquaintance	2000	L	1	male	55	3000-5000RMB	High school or below	No college	Freelancer/flexible employment
58	acquaintance	20000	H	1	male	55	3000-5000RMB	High school or below	No college	Freelancer/flexible employment
58	acquaintance	20000	L	1	male	55	3000-5000RMB	High school or below	No college	Freelancer/flexible employment
58	acquaintance	200000	H	1	male	55	3000-5000RMB	High school or below	No college	Freelancer/flexible employment
58	acquaintance	200000	L	0	male	55	3000-5000RMB	High school or below	No college	Freelancer/flexible employment
58	general other	2000	H	1	male	55	3000-5000RMB	High school or below	No college	Freelancer/flexible employment
58	general other	2000	L	1	male	55	3000-5000RMB	High school or below	No college	Freelancer/flexible employment
58	general other	20000	H	1	male	55	3000-5000RMB	High school or below	No college	Freelancer/flexible employment
58	general other	20000	L	1	male	55	3000-5000RMB	High school or below	No college	Freelancer/flexible employment
58	general other	200000	H	0	male	55	3000-5000RMB	High school or below	No college	Freelancer/flexible employment
58	general other	200000	L	0	male	55	3000-5000RMB	High school or below	No college	Freelancer/flexible employment
59	kin	2000	H	0	male	40	1000-3000RMB	High school or below	No college	Freelancer/flexible employment
59	kin	2000	L	0	male	40	1000-3000RMB	High school or below	No college	Freelancer/flexible employment
59	kin	20000	H	0	male	40	1000-3000RMB	High school or below	No college	Freelancer/flexible employment
59	kin	20000	L	0	male	40	1000-3000RMB	High school or below	No college	Freelancer/flexible employment
59	kin	200000	H	0	male	40	1000-3000RMB	High school or below	No college	Freelancer/flexible employment
59	kin	200000	L	0	male	40	1000-3000RMB	High school or below	No college	Freelancer/flexible employment
59	acquaintance	2000	H	0	male	40	1000-3000RMB	High school or below	No college	Freelancer/flexible employment
59	acquaintance	2000	L	0	male	40	1000-3000RMB	High school or below	No college	Freelancer/flexible employment
59	acquaintance	20000	H	0	male	40	1000-3000RMB	High school or below	No college	Freelancer/flexible employment
59	acquaintance	20000	L	0	male	40	1000-3000RMB	High school or below	No college	Freelancer/flexible employment
59	acquaintance	200000	H	0	male	40	1000-3000RMB	High school or below	No college	Freelancer/flexible employment
59	acquaintance	200000	L	0	male	40	1000-3000RMB	High school or below	No college	Freelancer/flexible employment
59	general other	2000	H	0	male	40	1000-3000RMB	High school or below	No college	Freelancer/flexible employment
59	general other	2000	L	0	male	40	1000-3000RMB	High school or below	No college	Freelancer/flexible employment
59	general other	20000	H	0	male	40	1000-3000RMB	High school or below	No college	Freelancer/flexible employment
59	general other	20000	L	0	male	40	1000-3000RMB	High school or below	No college	Freelancer/flexible employment
59	general other	200000	H	0	male	40	1000-3000RMB	High school or below	No college	Freelancer/flexible employment
59	general other	200000	L	0	male	40	1000-3000RMB	High school or below	No college	Freelancer/flexible employment
60	kin	2000	H	1	female	26	8000-12000RMB	Master's or above	Humanities and social sciences	Private company or self-employed
60	kin	2000	L	1	female	26	8000-12000RMB	Master's or above	Humanities and social sciences	Private company or self-employed
60	kin	20000	H	1	female	26	8000-12000RMB	Master's or above	Humanities and social sciences	Private company or self-employed
60	kin	20000	L	0	female	26	8000-12000RMB	Master's or above	Humanities and social sciences	Private company or self-employed
60	kin	200000	H	0	female	26	8000-12000RMB	Master's or above	Humanities and social sciences	Private company or self-employed
60	kin	200000	L	0	female	26	8000-12000RMB	Master's or above	Humanities and social sciences	Private company or self-employed
60	acquaintance	2000	H	1	female	26	8000-12000RMB	Master's or above	Humanities and social sciences	Private company or self-employed
60	acquaintance	2000	L	0	female	26	8000-12000RMB	Master's or above	Humanities and social sciences	Private company or self-employed
60	acquaintance	20000	H	1	female	26	8000-12000RMB	Master's or above	Humanities and social sciences	Private company or self-employed
60	acquaintance	20000	L	0	female	26	8000-12000RMB	Master's or above	Humanities and social sciences	Private company or self-employed
60	acquaintance	200000	H	0	female	26	8000-12000RMB	Master's or above	Humanities and social sciences	Private company or self-employed
60	acquaintance	200000	L	0	female	26	8000-12000RMB	Master's or above	Humanities and social sciences	Private company or self-employed
60	general other	2000	H	0	female	26	8000-12000RMB	Master's or above	Humanities and social sciences	Private company or self-employed
60	general other	2000	L	0	female	26	8000-12000RMB	Master's or above	Humanities and social sciences	Private company or self-employed
60	general other	20000	H	0	female	26	8000-12000RMB	Master's or above	Humanities and social sciences	Private company or self-employed
60	general other	20000	L	0	female	26	8000-12000RMB	Master's or above	Humanities and social sciences	Private company or self-employed
60	general other	200000	H	0	female	26	8000-12000RMB	Master's or above	Humanities and social sciences	Private company or self-employed
60	general other	200000	L	0	female	26	8000-12000RMB	Master's or above	Humanities and social sciences	Private company or self-employed
61	kin	2000	H	0	male	35	1000-3000RMB	High school or below	No college	Unemployed/job-seeking
61	kin	2000	L	0	male	35	1000-3000RMB	High school or below	No college	Unemployed/job-seeking
61	kin	20000	H	0	male	35	1000-3000RMB	High school or below	No college	Unemployed/job-seeking
61	kin	20000	L	0	male	35	1000-3000RMB	High school or below	No college	Unemployed/job-seeking
61	kin	200000	H	0	male	35	1000-3000RMB	High school or below	No college	Unemployed/job-seeking
61	kin	200000	L	0	male	35	1000-3000RMB	High school or below	No college	Unemployed/job-seeking
61	acquaintance	2000	H	0	male	35	1000-3000RMB	High school or below	No college	Unemployed/job-seeking
61	acquaintance	2000	L	0	male	35	1000-3000RMB	High school or below	No college	Unemployed/job-seeking
61	acquaintance	20000	H	0	male	35	1000-3000RMB	High school or below	No college	Unemployed/job-seeking
61	acquaintance	20000	L	0	male	35	1000-3000RMB	High school or below	No college	Unemployed/job-seeking
61	acquaintance	200000	H	0	male	35	1000-3000RMB	High school or below	No college	Unemployed/job-seeking
61	acquaintance	200000	L	0	male	35	1000-3000RMB	High school or below	No college	Unemployed/job-seeking
61	general other	2000	H	0	male	35	1000-3000RMB	High school or below	No college	Unemployed/job-seeking
61	general other	2000	L	0	male	35	1000-3000RMB	High school or below	No college	Unemployed/job-seeking
61	general other	20000	H	0	male	35	1000-3000RMB	High school or below	No college	Unemployed/job-seeking
61	general other	20000	L	0	male	35	1000-3000RMB	High school or below	No college	Unemployed/job-seeking
61	general other	200000	H	0	male	35	1000-3000RMB	High school or below	No college	Unemployed/job-seeking
61	general other	200000	L	0	male	35	1000-3000RMB	High school or below	No college	Unemployed/job-seeking
62	kin	2000	H	1	female	39	8000-12000RMB	Bachelor's degree	Economics and management	State-owned/collective enterprise staff
62	kin	2000	L	1	female	39	8000-12000RMB	Bachelor's degree	Economics and management	State-owned/collective enterprise staff
62	kin	20000	H	1	female	39	8000-12000RMB	Bachelor's degree	Economics and management	State-owned/collective enterprise staff
62	kin	20000	L	0	female	39	8000-12000RMB	Bachelor's degree	Economics and management	State-owned/collective enterprise staff
62	kin	200000	H	0	female	39	8000-12000RMB	Bachelor's degree	Economics and management	State-owned/collective enterprise staff
62	kin	200000	L	0	female	39	8000-12000RMB	Bachelor's degree	Economics and management	State-owned/collective enterprise staff
62	acquaintance	2000	H	1	female	39	8000-12000RMB	Bachelor's degree	Economics and management	State-owned/collective enterprise staff
62	acquaintance	2000	L	1	female	39	8000-12000RMB	Bachelor's degree	Economics and management	State-owned/collective enterprise staff
62	acquaintance	20000	H	1	female	39	8000-12000RMB	Bachelor's degree	Economics and management	State-owned/collective enterprise staff
62	acquaintance	20000	L	0	female	39	8000-12000RMB	Bachelor's degree	Economics and management	State-owned/collective enterprise staff
62	acquaintance	200000	H	0	female	39	8000-12000RMB	Bachelor's degree	Economics and management	State-owned/collective enterprise staff
62	acquaintance	200000	L	0	female	39	8000-12000RMB	Bachelor's degree	Economics and management	State-owned/collective enterprise staff
62	general other	2000	H	1	female	39	8000-12000RMB	Bachelor's degree	Economics and management	State-owned/collective enterprise staff
62	general other	2000	L	0	female	39	8000-12000RMB	Bachelor's degree	Economics and management	State-owned/collective enterprise staff
62	general other	20000	H	0	female	39	8000-12000RMB	Bachelor's degree	Economics and management	State-owned/collective enterprise staff
62	general other	20000	L	0	female	39	8000-12000RMB	Bachelor's degree	Economics and management	State-owned/collective enterprise staff
62	general other	200000	H	0	female	39	8000-12000RMB	Bachelor's degree	Economics and management	State-owned/collective enterprise staff
62	general other	200000	L	0	female	39	8000-12000RMB	Bachelor's degree	Economics and management	State-owned/collective enterprise staff
63	kin	2000	H	1	female	27	5000-8000RMB	Bachelor's degree	Economics and management	Private company or self-employed
63	kin	2000	L	1	female	27	5000-8000RMB	Bachelor's degree	Economics and management	Private company or self-employed
63	kin	20000	H	1	female	27	5000-8000RMB	Bachelor's degree	Economics and management	Private company or self-employed
63	kin	20000	L	1	female	27	5000-8000RMB	Bachelor's degree	Economics and management	Private company or self-employed
63	kin	200000	H	1	female	27	5000-8000RMB	Bachelor's degree	Economics and management	Private company or self-employed
63	kin	200000	L	0	female	27	5000-8000RMB	Bachelor's degree	Economics and management	Private company or self-employed
63	acquaintance	2000	H	0	female	27	5000-8000RMB	Bachelor's degree	Economics and management	Private company or self-employed
63	acquaintance	2000	L	0	female	27	5000-8000RMB	Bachelor's degree	Economics and management	Private company or self-employed
63	acquaintance	20000	H	0	female	27	5000-8000RMB	Bachelor's degree	Economics and management	Private company or self-employed
63	acquaintance	20000	L	0	female	27	5000-8000RMB	Bachelor's degree	Economics and management	Private company or self-employed
63	acquaintance	200000	H	0	female	27	5000-8000RMB	Bachelor's degree	Economics and management	Private company or self-employed
63	acquaintance	200000	L	0	female	27	5000-8000RMB	Bachelor's degree	Economics and management	Private company or self-employed
63	general other	2000	H	0	female	27	5000-8000RMB	Bachelor's degree	Economics and management	Private company or self-employed
63	general other	2000	L	0	female	27	5000-8000RMB	Bachelor's degree	Economics and management	Private company or self-employed
63	general other	20000	H	0	female	27	5000-8000RMB	Bachelor's degree	Economics and management	Private company or self-employed
63	general other	20000	L	0	female	27	5000-8000RMB	Bachelor's degree	Economics and management	Private company or self-employed
63	general other	200000	H	0	female	27	5000-8000RMB	Bachelor's degree	Economics and management	Private company or self-employed
63	general other	200000	L	0	female	27	5000-8000RMB	Bachelor's degree	Economics and management	Private company or self-employed
64	kin	2000	H	1	female	53	1000-3000RMB	High school or below	No college	Freelancer/flexible employment
64	kin	2000	L	1	female	53	1000-3000RMB	High school or below	No college	Freelancer/flexible employment
64	kin	20000	H	1	female	53	1000-3000RMB	High school or below	No college	Freelancer/flexible employment
64	kin	20000	L	1	female	53	1000-3000RMB	High school or below	No college	Freelancer/flexible employment
64	kin	200000	H	1	female	53	1000-3000RMB	High school or below	No college	Freelancer/flexible employment
64	kin	200000	L	0	female	53	1000-3000RMB	High school or below	No college	Freelancer/flexible employment
64	acquaintance	2000	H	1	female	53	1000-3000RMB	High school or below	No college	Freelancer/flexible employment
64	acquaintance	2000	L	1	female	53	1000-3000RMB	High school or below	No college	Freelancer/flexible employment
64	acquaintance	20000	H	1	female	53	1000-3000RMB	High school or below	No college	Freelancer/flexible employment
64	acquaintance	20000	L	1	female	53	1000-3000RMB	High school or below	No college	Freelancer/flexible employment
64	acquaintance	200000	H	0	female	53	1000-3000RMB	High school or below	No college	Freelancer/flexible employment
64	acquaintance	200000	L	0	female	53	1000-3000RMB	High school or below	No college	Freelancer/flexible employment
64	general other	2000	H	1	female	53	1000-3000RMB	High school or below	No college	Freelancer/flexible employment
64	general other	2000	L	1	female	53	1000-3000RMB	High school or below	No college	Freelancer/flexible employment
64	general other	20000	H	1	female	53	1000-3000RMB	High school or below	No college	Freelancer/flexible employment
64	general other	20000	L	1	female	53	1000-3000RMB	High school or below	No college	Freelancer/flexible employment
64	general other	200000	H	1	female	53	1000-3000RMB	High school or below	No college	Freelancer/flexible employment
64	general other	200000	L	0	female	53	1000-3000RMB	High school or below	No college	Freelancer/flexible employment
65	kin	2000	H	1	female	31	3000-5000RMB	Junior college	Medicine and health	State-owned/collective enterprise staff
65	kin	2000	L	1	female	31	3000-5000RMB	Junior college	Medicine and health	State-owned/collective enterprise staff
65	kin	20000	H	1	female	31	3000-5000RMB	Junior college	Medicine and health	State-owned/collective enterprise staff
65	kin	20000	L	0	female	31	3000-5000RMB	Junior college	Medicine and health	State-owned/collective enterprise staff
65	kin	200000	H	0	female	31	3000-5000RMB	Junior college	Medicine and health	State-owned/collective enterprise staff
65	kin	200000	L	0	female	31	3000-5000RMB	Junior college	Medicine and health	State-owned/collective enterprise staff
65	acquaintance	2000	H	1	female	31	3000-5000RMB	Junior college	Medicine and health	State-owned/collective enterprise staff
65	acquaintance	2000	L	1	female	31	3000-5000RMB	Junior college	Medicine and health	State-owned/collective enterprise staff
65	acquaintance	20000	H	0	female	31	3000-5000RMB	Junior college	Medicine and health	State-owned/collective enterprise staff
65	acquaintance	20000	L	0	female	31	3000-5000RMB	Junior college	Medicine and health	State-owned/collective enterprise staff
65	acquaintance	200000	H	0	female	31	3000-5000RMB	Junior college	Medicine and health	State-owned/collective enterprise staff
65	acquaintance	200000	L	0	female	31	3000-5000RMB	Junior college	Medicine and health	State-owned/collective enterprise staff
65	general other	2000	H	1	female	31	3000-5000RMB	Junior college	Medicine and health	State-owned/collective enterprise staff
65	general other	2000	L	1	female	31	3000-5000RMB	Junior college	Medicine and health	State-owned/collective enterprise staff
65	general other	20000	H	1	female	31	3000-5000RMB	Junior college	Medicine and health	State-owned/collective enterprise staff
65	general other	20000	L	0	female	31	3000-5000RMB	Junior college	Medicine and health	State-owned/collective enterprise staff
65	general other	200000	H	0	female	31	3000-5000RMB	Junior college	Medicine and health	State-owned/collective enterprise staff
65	general other	200000	L	0	female	31	3000-5000RMB	Junior college	Medicine and health	State-owned/collective enterprise staff
66	kin	2000	H	1	female	32	1000-3000RMB	High school or below	No college	Freelancer/flexible employment
66	kin	2000	L	1	female	32	1000-3000RMB	High school or below	No college	Freelancer/flexible employment
66	kin	20000	H	1	female	32	1000-3000RMB	High school or below	No college	Freelancer/flexible employment
66	kin	20000	L	1	female	32	1000-3000RMB	High school or below	No college	Freelancer/flexible employment
66	kin	200000	H	0	female	32	1000-3000RMB	High school or below	No college	Freelancer/flexible employment
66	kin	200000	L	0	female	32	1000-3000RMB	High school or below	No college	Freelancer/flexible employment
66	acquaintance	2000	H	1	female	32	1000-3000RMB	High school or below	No college	Freelancer/flexible employment
66	acquaintance	2000	L	1	female	32	1000-3000RMB	High school or below	No college	Freelancer/flexible employment
66	acquaintance	20000	H	0	female	32	1000-3000RMB	High school or below	No college	Freelancer/flexible employment
66	acquaintance	20000	L	0	female	32	1000-3000RMB	High school or below	No college	Freelancer/flexible employment
66	acquaintance	200000	H	0	female	32	1000-3000RMB	High school or below	No college	Freelancer/flexible employment
66	acquaintance	200000	L	0	female	32	1000-3000RMB	High school or below	No college	Freelancer/flexible employment
66	general other	2000	H	1	female	32	1000-3000RMB	High school or below	No college	Freelancer/flexible employment
66	general other	2000	L	1	female	32	1000-3000RMB	High school or below	No college	Freelancer/flexible employment
66	general other	20000	H	0	female	32	1000-3000RMB	High school or below	No college	Freelancer/flexible employment
66	general other	20000	L	0	female	32	1000-3000RMB	High school or below	No college	Freelancer/flexible employment
66	general other	200000	H	0	female	32	1000-3000RMB	High school or below	No college	Freelancer/flexible employment
66	general other	200000	L	0	female	32	1000-3000RMB	High school or below	No college	Freelancer/flexible employment
67	kin	2000	H	1	female	53	≤1000 RMB	High school or below	No college	Freelancer/flexible employment
67	kin	2000	L	1	female	53	≤1000 RMB	High school or below	No college	Freelancer/flexible employment
67	kin	20000	H	1	female	53	≤1000 RMB	High school or below	No college	Freelancer/flexible employment
67	kin	20000	L	1	female	53	≤1000 RMB	High school or below	No college	Freelancer/flexible employment
67	kin	200000	H	1	female	53	≤1000 RMB	High school or below	No college	Freelancer/flexible employment
67	kin	200000	L	0	female	53	≤1000 RMB	High school or below	No college	Freelancer/flexible employment
67	acquaintance	2000	H	1	female	53	≤1000 RMB	High school or below	No college	Freelancer/flexible employment
67	acquaintance	2000	L	1	female	53	≤1000 RMB	High school or below	No college	Freelancer/flexible employment
67	acquaintance	20000	H	1	female	53	≤1000 RMB	High school or below	No college	Freelancer/flexible employment
67	acquaintance	20000	L	1	female	53	≤1000 RMB	High school or below	No college	Freelancer/flexible employment
67	acquaintance	200000	H	0	female	53	≤1000 RMB	High school or below	No college	Freelancer/flexible employment
67	acquaintance	200000	L	0	female	53	≤1000 RMB	High school or below	No college	Freelancer/flexible employment
67	general other	2000	H	1	female	53	≤1000 RMB	High school or below	No college	Freelancer/flexible employment
67	general other	2000	L	1	female	53	≤1000 RMB	High school or below	No college	Freelancer/flexible employment
67	general other	20000	H	1	female	53	≤1000 RMB	High school or below	No college	Freelancer/flexible employment
67	general other	20000	L	1	female	53	≤1000 RMB	High school or below	No college	Freelancer/flexible employment
67	general other	200000	H	0	female	53	≤1000 RMB	High school or below	No college	Freelancer/flexible employment
67	general other	200000	L	0	female	53	≤1000 RMB	High school or below	No college	Freelancer/flexible employment
68	kin	2000	H	1	female	22	1000-3000RMB	Bachelor's degree	Humanities and social sciences	Student
68	kin	2000	L	1	female	22	1000-3000RMB	Bachelor's degree	Humanities and social sciences	Student
68	kin	20000	H	1	female	22	1000-3000RMB	Bachelor's degree	Humanities and social sciences	Student
68	kin	20000	L	1	female	22	1000-3000RMB	Bachelor's degree	Humanities and social sciences	Student
68	kin	200000	H	1	female	22	1000-3000RMB	Bachelor's degree	Humanities and social sciences	Student
68	kin	200000	L	1	female	22	1000-3000RMB	Bachelor's degree	Humanities and social sciences	Student
68	acquaintance	2000	H	1	female	22	1000-3000RMB	Bachelor's degree	Humanities and social sciences	Student
68	acquaintance	2000	L	1	female	22	1000-3000RMB	Bachelor's degree	Humanities and social sciences	Student
68	acquaintance	20000	H	1	female	22	1000-3000RMB	Bachelor's degree	Humanities and social sciences	Student
68	acquaintance	20000	L	1	female	22	1000-3000RMB	Bachelor's degree	Humanities and social sciences	Student
68	acquaintance	200000	H	1	female	22	1000-3000RMB	Bachelor's degree	Humanities and social sciences	Student
68	acquaintance	200000	L	1	female	22	1000-3000RMB	Bachelor's degree	Humanities and social sciences	Student
68	general other	2000	H	1	female	22	1000-3000RMB	Bachelor's degree	Humanities and social sciences	Student
68	general other	2000	L	1	female	22	1000-3000RMB	Bachelor's degree	Humanities and social sciences	Student
68	general other	20000	H	1	female	22	1000-3000RMB	Bachelor's degree	Humanities and social sciences	Student
68	general other	20000	L	1	female	22	1000-3000RMB	Bachelor's degree	Humanities and social sciences	Student
68	general other	200000	H	1	female	22	1000-3000RMB	Bachelor's degree	Humanities and social sciences	Student
68	general other	200000	L	1	female	22	1000-3000RMB	Bachelor's degree	Humanities and social sciences	Student
69	kin	2000	H	1	female	36	8000-12000RMB	Master's or above	Economics and management	Government/institution staff
69	kin	2000	L	1	female	36	8000-12000RMB	Master's or above	Economics and management	Government/institution staff
69	kin	20000	H	1	female	36	8000-12000RMB	Master's or above	Economics and management	Government/institution staff
69	kin	20000	L	1	female	36	8000-12000RMB	Master's or above	Economics and management	Government/institution staff
69	kin	200000	H	1	female	36	8000-12000RMB	Master's or above	Economics and management	Government/institution staff
69	kin	200000	L	1	female	36	8000-12000RMB	Master's or above	Economics and management	Government/institution staff
69	acquaintance	2000	H	1	female	36	8000-12000RMB	Master's or above	Economics and management	Government/institution staff
69	acquaintance	2000	L	1	female	36	8000-12000RMB	Master's or above	Economics and management	Government/institution staff
69	acquaintance	20000	H	1	female	36	8000-12000RMB	Master's or above	Economics and management	Government/institution staff
69	acquaintance	20000	L	0	female	36	8000-12000RMB	Master's or above	Economics and management	Government/institution staff
69	acquaintance	200000	H	0	female	36	8000-12000RMB	Master's or above	Economics and management	Government/institution staff
69	acquaintance	200000	L	0	female	36	8000-12000RMB	Master's or above	Economics and management	Government/institution staff
69	general other	2000	H	0	female	36	8000-12000RMB	Master's or above	Economics and management	Government/institution staff
69	general other	2000	L	0	female	36	8000-12000RMB	Master's or above	Economics and management	Government/institution staff
69	general other	20000	H	0	female	36	8000-12000RMB	Master's or above	Economics and management	Government/institution staff
69	general other	20000	L	0	female	36	8000-12000RMB	Master's or above	Economics and management	Government/institution staff
69	general other	200000	H	0	female	36	8000-12000RMB	Master's or above	Economics and management	Government/institution staff
69	general other	200000	L	0	female	36	8000-12000RMB	Master's or above	Economics and management	Government/institution staff
70	kin	2000	H	1	male	36	8000-12000RMB	Junior college	Natural sciences and engineering	Private company or self-employed
70	kin	2000	L	1	male	36	8000-12000RMB	Junior college	Natural sciences and engineering	Private company or self-employed
70	kin	20000	H	1	male	36	8000-12000RMB	Junior college	Natural sciences and engineering	Private company or self-employed
70	kin	20000	L	1	male	36	8000-12000RMB	Junior college	Natural sciences and engineering	Private company or self-employed
70	kin	200000	H	1	male	36	8000-12000RMB	Junior college	Natural sciences and engineering	Private company or self-employed
70	kin	200000	L	0	male	36	8000-12000RMB	Junior college	Natural sciences and engineering	Private company or self-employed
70	acquaintance	2000	H	1	male	36	8000-12000RMB	Junior college	Natural sciences and engineering	Private company or self-employed
70	acquaintance	2000	L	1	male	36	8000-12000RMB	Junior college	Natural sciences and engineering	Private company or self-employed
70	acquaintance	20000	H	0	male	36	8000-12000RMB	Junior college	Natural sciences and engineering	Private company or self-employed
70	acquaintance	20000	L	0	male	36	8000-12000RMB	Junior college	Natural sciences and engineering	Private company or self-employed
70	acquaintance	200000	H	0	male	36	8000-12000RMB	Junior college	Natural sciences and engineering	Private company or self-employed
70	acquaintance	200000	L	0	male	36	8000-12000RMB	Junior college	Natural sciences and engineering	Private company or self-employed
70	general other	2000	H	0	male	36	8000-12000RMB	Junior college	Natural sciences and engineering	Private company or self-employed
70	general other	2000	L	0	male	36	8000-12000RMB	Junior college	Natural sciences and engineering	Private company or self-employed
70	general other	20000	H	0	male	36	8000-12000RMB	Junior college	Natural sciences and engineering	Private company or self-employed
70	general other	20000	L	0	male	36	8000-12000RMB	Junior college	Natural sciences and engineering	Private company or self-employed
70	general other	200000	H	0	male	36	8000-12000RMB	Junior college	Natural sciences and engineering	Private company or self-employed
70	general other	200000	L	0	male	36	8000-12000RMB	Junior college	Natural sciences and engineering	Private company or self-employed
71	kin	2000	H	1	male	38	8000-12000RMB	High school or below	No college	Private company or self-employed
71	kin	2000	L	0	male	38	8000-12000RMB	High school or below	No college	Private company or self-employed
71	kin	20000	H	1	male	38	8000-12000RMB	High school or below	No college	Private company or self-employed
71	kin	20000	L	0	male	38	8000-12000RMB	High school or below	No college	Private company or self-employed
71	kin	200000	H	0	male	38	8000-12000RMB	High school or below	No college	Private company or self-employed
71	kin	200000	L	0	male	38	8000-12000RMB	High school or below	No college	Private company or self-employed
71	acquaintance	2000	H	1	male	38	8000-12000RMB	High school or below	No college	Private company or self-employed
71	acquaintance	2000	L	0	male	38	8000-12000RMB	High school or below	No college	Private company or self-employed
71	acquaintance	20000	H	0	male	38	8000-12000RMB	High school or below	No college	Private company or self-employed
71	acquaintance	20000	L	0	male	38	8000-12000RMB	High school or below	No college	Private company or self-employed
71	acquaintance	200000	H	0	male	38	8000-12000RMB	High school or below	No college	Private company or self-employed
71	acquaintance	200000	L	0	male	38	8000-12000RMB	High school or below	No college	Private company or self-employed
71	general other	2000	H	1	male	38	8000-12000RMB	High school or below	No college	Private company or self-employed
71	general other	2000	L	0	male	38	8000-12000RMB	High school or below	No college	Private company or self-employed
71	general other	20000	H	0	male	38	8000-12000RMB	High school or below	No college	Private company or self-employed
71	general other	20000	L	0	male	38	8000-12000RMB	High school or below	No college	Private company or self-employed
71	general other	200000	H	0	male	38	8000-12000RMB	High school or below	No college	Private company or self-employed
71	general other	200000	L	0	male	38	8000-12000RMB	High school or below	No college	Private company or self-employed
72	kin	2000	H	0	male	56	1000-3000RMB	High school or below	No college	Unemployed/job-seeking
72	kin	2000	L	0	male	56	1000-3000RMB	High school or below	No college	Unemployed/job-seeking
72	kin	20000	H	0	male	56	1000-3000RMB	High school or below	No college	Unemployed/job-seeking
72	kin	20000	L	0	male	56	1000-3000RMB	High school or below	No college	Unemployed/job-seeking
72	kin	200000	H	0	male	56	1000-3000RMB	High school or below	No college	Unemployed/job-seeking
72	kin	200000	L	0	male	56	1000-3000RMB	High school or below	No college	Unemployed/job-seeking
72	acquaintance	2000	H	0	male	56	1000-3000RMB	High school or below	No college	Unemployed/job-seeking
72	acquaintance	2000	L	0	male	56	1000-3000RMB	High school or below	No college	Unemployed/job-seeking
72	acquaintance	20000	H	0	male	56	1000-3000RMB	High school or below	No college	Unemployed/job-seeking
72	acquaintance	20000	L	0	male	56	1000-3000RMB	High school or below	No college	Unemployed/job-seeking
72	acquaintance	200000	H	0	male	56	1000-3000RMB	High school or below	No college	Unemployed/job-seeking
72	acquaintance	200000	L	0	male	56	1000-3000RMB	High school or below	No college	Unemployed/job-seeking
72	general other	2000	H	0	male	56	1000-3000RMB	High school or below	No college	Unemployed/job-seeking
72	general other	2000	L	0	male	56	1000-3000RMB	High school or below	No college	Unemployed/job-seeking
72	general other	20000	H	0	male	56	1000-3000RMB	High school or below	No college	Unemployed/job-seeking
72	general other	20000	L	0	male	56	1000-3000RMB	High school or below	No college	Unemployed/job-seeking
72	general other	200000	H	0	male	56	1000-3000RMB	High school or below	No college	Unemployed/job-seeking
72	general other	200000	L	0	male	56	1000-3000RMB	High school or below	No college	Unemployed/job-seeking
73	kin	2000	H	1	male	45	≥15000 RMB	High school or below	No college	Private company or self-employed
73	kin	2000	L	1	male	45	≥15000 RMB	High school or below	No college	Private company or self-employed
73	kin	20000	H	1	male	45	≥15000 RMB	High school or below	No college	Private company or self-employed
73	kin	20000	L	0	male	45	≥15000 RMB	High school or below	No college	Private company or self-employed
73	kin	200000	H	1	male	45	≥15000 RMB	High school or below	No college	Private company or self-employed
73	kin	200000	L	0	male	45	≥15000 RMB	High school or below	No college	Private company or self-employed
73	acquaintance	2000	H	1	male	45	≥15000 RMB	High school or below	No college	Private company or self-employed
73	acquaintance	2000	L	0	male	45	≥15000 RMB	High school or below	No college	Private company or self-employed
73	acquaintance	20000	H	1	male	45	≥15000 RMB	High school or below	No college	Private company or self-employed
73	acquaintance	20000	L	0	male	45	≥15000 RMB	High school or below	No college	Private company or self-employed
73	acquaintance	200000	H	0	male	45	≥15000 RMB	High school or below	No college	Private company or self-employed
73	acquaintance	200000	L	0	male	45	≥15000 RMB	High school or below	No college	Private company or self-employed
73	general other	2000	H	1	male	45	≥15000 RMB	High school or below	No college	Private company or self-employed
73	general other	2000	L	0	male	45	≥15000 RMB	High school or below	No college	Private company or self-employed
73	general other	20000	H	0	male	45	≥15000 RMB	High school or below	No college	Private company or self-employed
73	general other	20000	L	0	male	45	≥15000 RMB	High school or below	No college	Private company or self-employed
73	general other	200000	H	0	male	45	≥15000 RMB	High school or below	No college	Private company or self-employed
73	general other	200000	L	0	male	45	≥15000 RMB	High school or below	No college	Private company or self-employed
74	kin	2000	H	0	female	30	3000-5000RMB	High school or below	No college	Freelancer/flexible employment
74	kin	2000	L	0	female	30	3000-5000RMB	High school or below	No college	Freelancer/flexible employment
74	kin	20000	H	0	female	30	3000-5000RMB	High school or below	No college	Freelancer/flexible employment
74	kin	20000	L	0	female	30	3000-5000RMB	High school or below	No college	Freelancer/flexible employment
74	kin	200000	H	0	female	30	3000-5000RMB	High school or below	No college	Freelancer/flexible employment
74	kin	200000	L	0	female	30	3000-5000RMB	High school or below	No college	Freelancer/flexible employment
74	acquaintance	2000	H	0	female	30	3000-5000RMB	High school or below	No college	Freelancer/flexible employment
74	acquaintance	2000	L	0	female	30	3000-5000RMB	High school or below	No college	Freelancer/flexible employment
74	acquaintance	20000	H	0	female	30	3000-5000RMB	High school or below	No college	Freelancer/flexible employment
74	acquaintance	20000	L	0	female	30	3000-5000RMB	High school or below	No college	Freelancer/flexible employment
74	acquaintance	200000	H	0	female	30	3000-5000RMB	High school or below	No college	Freelancer/flexible employment
74	acquaintance	200000	L	0	female	30	3000-5000RMB	High school or below	No college	Freelancer/flexible employment
74	general other	2000	H	0	female	30	3000-5000RMB	High school or below	No college	Freelancer/flexible employment
74	general other	2000	L	0	female	30	3000-5000RMB	High school or below	No college	Freelancer/flexible employment
74	general other	20000	H	0	female	30	3000-5000RMB	High school or below	No college	Freelancer/flexible employment
74	general other	20000	L	0	female	30	3000-5000RMB	High school or below	No college	Freelancer/flexible employment
74	general other	200000	H	0	female	30	3000-5000RMB	High school or below	No college	Freelancer/flexible employment
74	general other	200000	L	0	female	30	3000-5000RMB	High school or below	No college	Freelancer/flexible employment
75	kin	2000	H	0	female	36	≤1000 RMB	High school or below	No college	Student
75	kin	2000	L	0	female	36	≤1000 RMB	High school or below	No college	Student
75	kin	20000	H	0	female	36	≤1000 RMB	High school or below	No college	Student
75	kin	20000	L	0	female	36	≤1000 RMB	High school or below	No college	Student
75	kin	200000	H	0	female	36	≤1000 RMB	High school or below	No college	Student
75	kin	200000	L	0	female	36	≤1000 RMB	High school or below	No college	Student
75	acquaintance	2000	H	0	female	36	≤1000 RMB	High school or below	No college	Student
75	acquaintance	2000	L	0	female	36	≤1000 RMB	High school or below	No college	Student
75	acquaintance	20000	H	0	female	36	≤1000 RMB	High school or below	No college	Student
75	acquaintance	20000	L	0	female	36	≤1000 RMB	High school or below	No college	Student
75	acquaintance	200000	H	0	female	36	≤1000 RMB	High school or below	No college	Student
75	acquaintance	200000	L	0	female	36	≤1000 RMB	High school or below	No college	Student
75	general other	2000	H	0	female	36	≤1000 RMB	High school or below	No college	Student
75	general other	2000	L	0	female	36	≤1000 RMB	High school or below	No college	Student
75	general other	20000	H	0	female	36	≤1000 RMB	High school or below	No college	Student
75	general other	20000	L	0	female	36	≤1000 RMB	High school or below	No college	Student
75	general other	200000	H	0	female	36	≤1000 RMB	High school or below	No college	Student
75	general other	200000	L	0	female	36	≤1000 RMB	High school or below	No college	Student
76	kin	2000	H	1	female	50	≤1000 RMB	High school or below	No college	Unemployed/job-seeking
76	kin	2000	L	0	female	50	≤1000 RMB	High school or below	No college	Unemployed/job-seeking
76	kin	20000	H	0	female	50	≤1000 RMB	High school or below	No college	Unemployed/job-seeking
76	kin	20000	L	0	female	50	≤1000 RMB	High school or below	No college	Unemployed/job-seeking
76	kin	200000	H	0	female	50	≤1000 RMB	High school or below	No college	Unemployed/job-seeking
76	kin	200000	L	0	female	50	≤1000 RMB	High school or below	No college	Unemployed/job-seeking
76	acquaintance	2000	H	0	female	50	≤1000 RMB	High school or below	No college	Unemployed/job-seeking
76	acquaintance	2000	L	0	female	50	≤1000 RMB	High school or below	No college	Unemployed/job-seeking
76	acquaintance	20000	H	0	female	50	≤1000 RMB	High school or below	No college	Unemployed/job-seeking
76	acquaintance	20000	L	0	female	50	≤1000 RMB	High school or below	No college	Unemployed/job-seeking
76	acquaintance	200000	H	0	female	50	≤1000 RMB	High school or below	No college	Unemployed/job-seeking
76	acquaintance	200000	L	0	female	50	≤1000 RMB	High school or below	No college	Unemployed/job-seeking
76	general other	2000	H	0	female	50	≤1000 RMB	High school or below	No college	Unemployed/job-seeking
76	general other	2000	L	0	female	50	≤1000 RMB	High school or below	No college	Unemployed/job-seeking
76	general other	20000	H	0	female	50	≤1000 RMB	High school or below	No college	Unemployed/job-seeking
76	general other	20000	L	0	female	50	≤1000 RMB	High school or below	No college	Unemployed/job-seeking
76	general other	200000	H	0	female	50	≤1000 RMB	High school or below	No college	Unemployed/job-seeking
76	general other	200000	L	0	female	50	≤1000 RMB	High school or below	No college	Unemployed/job-seeking
77	kin	2000	H	0	male	32	5000-8000RMB	High school or below	No college	State-owned/collective enterprise staff
77	kin	2000	L	0	male	32	5000-8000RMB	High school or below	No college	State-owned/collective enterprise staff
77	kin	20000	H	0	male	32	5000-8000RMB	High school or below	No college	State-owned/collective enterprise staff
77	kin	20000	L	0	male	32	5000-8000RMB	High school or below	No college	State-owned/collective enterprise staff
77	kin	200000	H	0	male	32	5000-8000RMB	High school or below	No college	State-owned/collective enterprise staff
77	kin	200000	L	0	male	32	5000-8000RMB	High school or below	No college	State-owned/collective enterprise staff
77	acquaintance	2000	H	0	male	32	5000-8000RMB	High school or below	No college	State-owned/collective enterprise staff
77	acquaintance	2000	L	0	male	32	5000-8000RMB	High school or below	No college	State-owned/collective enterprise staff
77	acquaintance	20000	H	0	male	32	5000-8000RMB	High school or below	No college	State-owned/collective enterprise staff
77	acquaintance	20000	L	0	male	32	5000-8000RMB	High school or below	No college	State-owned/collective enterprise staff
77	acquaintance	200000	H	0	male	32	5000-8000RMB	High school or below	No college	State-owned/collective enterprise staff
77	acquaintance	200000	L	0	male	32	5000-8000RMB	High school or below	No college	State-owned/collective enterprise staff
77	general other	2000	H	0	male	32	5000-8000RMB	High school or below	No college	State-owned/collective enterprise staff
77	general other	2000	L	0	male	32	5000-8000RMB	High school or below	No college	State-owned/collective enterprise staff
77	general other	20000	H	0	male	32	5000-8000RMB	High school or below	No college	State-owned/collective enterprise staff
77	general other	20000	L	0	male	32	5000-8000RMB	High school or below	No college	State-owned/collective enterprise staff
77	general other	200000	H	0	male	32	5000-8000RMB	High school or below	No college	State-owned/collective enterprise staff
77	general other	200000	L	0	male	32	5000-8000RMB	High school or below	No college	State-owned/collective enterprise staff
78	kin	2000	H	0	male	40	≥15000 RMB	Master's or above	Economics and management	Private company or self-employed
78	kin	2000	L	0	male	40	≥15000 RMB	Master's or above	Economics and management	Private company or self-employed
78	kin	20000	H	0	male	40	≥15000 RMB	Master's or above	Economics and management	Private company or self-employed
78	kin	20000	L	0	male	40	≥15000 RMB	Master's or above	Economics and management	Private company or self-employed
78	kin	200000	H	0	male	40	≥15000 RMB	Master's or above	Economics and management	Private company or self-employed
78	kin	200000	L	0	male	40	≥15000 RMB	Master's or above	Economics and management	Private company or self-employed
78	acquaintance	2000	H	0	male	40	≥15000 RMB	Master's or above	Economics and management	Private company or self-employed
78	acquaintance	2000	L	0	male	40	≥15000 RMB	Master's or above	Economics and management	Private company or self-employed
78	acquaintance	20000	H	0	male	40	≥15000 RMB	Master's or above	Economics and management	Private company or self-employed
78	acquaintance	20000	L	0	male	40	≥15000 RMB	Master's or above	Economics and management	Private company or self-employed
78	acquaintance	200000	H	0	male	40	≥15000 RMB	Master's or above	Economics and management	Private company or self-employed
78	acquaintance	200000	L	0	male	40	≥15000 RMB	Master's or above	Economics and management	Private company or self-employed
78	general other	2000	H	0	male	40	≥15000 RMB	Master's or above	Economics and management	Private company or self-employed
78	general other	2000	L	0	male	40	≥15000 RMB	Master's or above	Economics and management	Private company or self-employed
78	general other	20000	H	0	male	40	≥15000 RMB	Master's or above	Economics and management	Private company or self-employed
78	general other	20000	L	0	male	40	≥15000 RMB	Master's or above	Economics and management	Private company or self-employed
78	general other	200000	H	0	male	40	≥15000 RMB	Master's or above	Economics and management	Private company or self-employed
78	general other	200000	L	0	male	40	≥15000 RMB	Master's or above	Economics and management	Private company or self-employed
79	kin	2000	H	0	male	18	≤1000 RMB	Junior college	Humanities and social sciences	Student
79	kin	2000	L	0	male	18	≤1000 RMB	Junior college	Humanities and social sciences	Student
79	kin	20000	H	0	male	18	≤1000 RMB	Junior college	Humanities and social sciences	Student
79	kin	20000	L	0	male	18	≤1000 RMB	Junior college	Humanities and social sciences	Student
79	kin	200000	H	0	male	18	≤1000 RMB	Junior college	Humanities and social sciences	Student
79	kin	200000	L	0	male	18	≤1000 RMB	Junior college	Humanities and social sciences	Student
79	acquaintance	2000	H	0	male	18	≤1000 RMB	Junior college	Humanities and social sciences	Student
79	acquaintance	2000	L	0	male	18	≤1000 RMB	Junior college	Humanities and social sciences	Student
79	acquaintance	20000	H	0	male	18	≤1000 RMB	Junior college	Humanities and social sciences	Student
79	acquaintance	20000	L	0	male	18	≤1000 RMB	Junior college	Humanities and social sciences	Student
79	acquaintance	200000	H	0	male	18	≤1000 RMB	Junior college	Humanities and social sciences	Student
79	acquaintance	200000	L	0	male	18	≤1000 RMB	Junior college	Humanities and social sciences	Student
79	general other	2000	H	0	male	18	≤1000 RMB	Junior college	Humanities and social sciences	Student
79	general other	2000	L	0	male	18	≤1000 RMB	Junior college	Humanities and social sciences	Student
79	general other	20000	H	0	male	18	≤1000 RMB	Junior college	Humanities and social sciences	Student
79	general other	20000	L	0	male	18	≤1000 RMB	Junior college	Humanities and social sciences	Student
79	general other	200000	H	0	male	18	≤1000 RMB	Junior college	Humanities and social sciences	Student
79	general other	200000	L	0	male	18	≤1000 RMB	Junior college	Humanities and social sciences	Student
80	kin	2000	H	0	female	36	≤1000 RMB	High school or below	No college	Unemployed/job-seeking
80	kin	2000	L	0	female	36	≤1000 RMB	High school or below	No college	Unemployed/job-seeking
80	kin	20000	H	0	female	36	≤1000 RMB	High school or below	No college	Unemployed/job-seeking
80	kin	20000	L	0	female	36	≤1000 RMB	High school or below	No college	Unemployed/job-seeking
80	kin	200000	H	0	female	36	≤1000 RMB	High school or below	No college	Unemployed/job-seeking
80	kin	200000	L	0	female	36	≤1000 RMB	High school or below	No college	Unemployed/job-seeking
80	acquaintance	2000	H	0	female	36	≤1000 RMB	High school or below	No college	Unemployed/job-seeking
80	acquaintance	2000	L	0	female	36	≤1000 RMB	High school or below	No college	Unemployed/job-seeking
80	acquaintance	20000	H	0	female	36	≤1000 RMB	High school or below	No college	Unemployed/job-seeking
80	acquaintance	20000	L	0	female	36	≤1000 RMB	High school or below	No college	Unemployed/job-seeking
80	acquaintance	200000	H	0	female	36	≤1000 RMB	High school or below	No college	Unemployed/job-seeking
80	acquaintance	200000	L	0	female	36	≤1000 RMB	High school or below	No college	Unemployed/job-seeking
80	general other	2000	H	0	female	36	≤1000 RMB	High school or below	No college	Unemployed/job-seeking
80	general other	2000	L	0	female	36	≤1000 RMB	High school or below	No college	Unemployed/job-seeking
80	general other	20000	H	0	female	36	≤1000 RMB	High school or below	No college	Unemployed/job-seeking
80	general other	20000	L	0	female	36	≤1000 RMB	High school or below	No college	Unemployed/job-seeking
80	general other	200000	H	0	female	36	≤1000 RMB	High school or below	No college	Unemployed/job-seeking
80	general other	200000	L	0	female	36	≤1000 RMB	High school or below	No college	Unemployed/job-seeking
81	kin	2000	H	0	female	33	1000-3000RMB	Junior college	Humanities and social sciences	Unemployed/job-seeking
81	kin	2000	L	0	female	33	1000-3000RMB	Junior college	Humanities and social sciences	Unemployed/job-seeking
81	kin	20000	H	0	female	33	1000-3000RMB	Junior college	Humanities and social sciences	Unemployed/job-seeking
81	kin	20000	L	0	female	33	1000-3000RMB	Junior college	Humanities and social sciences	Unemployed/job-seeking
81	kin	200000	H	0	female	33	1000-3000RMB	Junior college	Humanities and social sciences	Unemployed/job-seeking
81	kin	200000	L	0	female	33	1000-3000RMB	Junior college	Humanities and social sciences	Unemployed/job-seeking
81	acquaintance	2000	H	0	female	33	1000-3000RMB	Junior college	Humanities and social sciences	Unemployed/job-seeking
81	acquaintance	2000	L	0	female	33	1000-3000RMB	Junior college	Humanities and social sciences	Unemployed/job-seeking
81	acquaintance	20000	H	1	female	33	1000-3000RMB	Junior college	Humanities and social sciences	Unemployed/job-seeking
81	acquaintance	20000	L	0	female	33	1000-3000RMB	Junior college	Humanities and social sciences	Unemployed/job-seeking
81	acquaintance	200000	H	0	female	33	1000-3000RMB	Junior college	Humanities and social sciences	Unemployed/job-seeking
81	acquaintance	200000	L	0	female	33	1000-3000RMB	Junior college	Humanities and social sciences	Unemployed/job-seeking
81	general other	2000	H	0	female	33	1000-3000RMB	Junior college	Humanities and social sciences	Unemployed/job-seeking
81	general other	2000	L	0	female	33	1000-3000RMB	Junior college	Humanities and social sciences	Unemployed/job-seeking
81	general other	20000	H	0	female	33	1000-3000RMB	Junior college	Humanities and social sciences	Unemployed/job-seeking
81	general other	20000	L	0	female	33	1000-3000RMB	Junior college	Humanities and social sciences	Unemployed/job-seeking
81	general other	200000	H	0	female	33	1000-3000RMB	Junior college	Humanities and social sciences	Unemployed/job-seeking
81	general other	200000	L	0	female	33	1000-3000RMB	Junior college	Humanities and social sciences	Unemployed/job-seeking
82	kin	2000	H	1	female	50	≤1000 RMB	High school or below	No college	Freelancer/flexible employment
82	kin	2000	L	1	female	50	≤1000 RMB	High school or below	No college	Freelancer/flexible employment
82	kin	20000	H	1	female	50	≤1000 RMB	High school or below	No college	Freelancer/flexible employment
82	kin	20000	L	0	female	50	≤1000 RMB	High school or below	No college	Freelancer/flexible employment
82	kin	200000	H	0	female	50	≤1000 RMB	High school or below	No college	Freelancer/flexible employment
82	kin	200000	L	0	female	50	≤1000 RMB	High school or below	No college	Freelancer/flexible employment
82	acquaintance	2000	H	1	female	50	≤1000 RMB	High school or below	No college	Freelancer/flexible employment
82	acquaintance	2000	L	1	female	50	≤1000 RMB	High school or below	No college	Freelancer/flexible employment
82	acquaintance	20000	H	1	female	50	≤1000 RMB	High school or below	No college	Freelancer/flexible employment
82	acquaintance	20000	L	0	female	50	≤1000 RMB	High school or below	No college	Freelancer/flexible employment
82	acquaintance	200000	H	0	female	50	≤1000 RMB	High school or below	No college	Freelancer/flexible employment
82	acquaintance	200000	L	0	female	50	≤1000 RMB	High school or below	No college	Freelancer/flexible employment
82	general other	2000	H	1	female	50	≤1000 RMB	High school or below	No college	Freelancer/flexible employment
82	general other	2000	L	1	female	50	≤1000 RMB	High school or below	No college	Freelancer/flexible employment
82	general other	20000	H	1	female	50	≤1000 RMB	High school or below	No college	Freelancer/flexible employment
82	general other	20000	L	0	female	50	≤1000 RMB	High school or below	No college	Freelancer/flexible employment
82	general other	200000	H	0	female	50	≤1000 RMB	High school or below	No college	Freelancer/flexible employment
82	general other	200000	L	0	female	50	≤1000 RMB	High school or below	No college	Freelancer/flexible employment
83	kin	2000	H	1	female	35	12000-15000RMB	Master's or above	Natural sciences and engineering	Government/institution staff
83	kin	2000	L	1	female	35	12000-15000RMB	Master's or above	Natural sciences and engineering	Government/institution staff
83	kin	20000	H	1	female	35	12000-15000RMB	Master's or above	Natural sciences and engineering	Government/institution staff
83	kin	20000	L	1	female	35	12000-15000RMB	Master's or above	Natural sciences and engineering	Government/institution staff
83	kin	200000	H	1	female	35	12000-15000RMB	Master's or above	Natural sciences and engineering	Government/institution staff
83	kin	200000	L	1	female	35	12000-15000RMB	Master's or above	Natural sciences and engineering	Government/institution staff
83	acquaintance	2000	H	1	female	35	12000-15000RMB	Master's or above	Natural sciences and engineering	Government/institution staff
83	acquaintance	2000	L	1	female	35	12000-15000RMB	Master's or above	Natural sciences and engineering	Government/institution staff
83	acquaintance	20000	H	1	female	35	12000-15000RMB	Master's or above	Natural sciences and engineering	Government/institution staff
83	acquaintance	20000	L	0	female	35	12000-15000RMB	Master's or above	Natural sciences and engineering	Government/institution staff
83	acquaintance	200000	H	0	female	35	12000-15000RMB	Master's or above	Natural sciences and engineering	Government/institution staff
83	acquaintance	200000	L	0	female	35	12000-15000RMB	Master's or above	Natural sciences and engineering	Government/institution staff
83	general other	2000	H	0	female	35	12000-15000RMB	Master's or above	Natural sciences and engineering	Government/institution staff
83	general other	2000	L	0	female	35	12000-15000RMB	Master's or above	Natural sciences and engineering	Government/institution staff
83	general other	20000	H	0	female	35	12000-15000RMB	Master's or above	Natural sciences and engineering	Government/institution staff
83	general other	20000	L	0	female	35	12000-15000RMB	Master's or above	Natural sciences and engineering	Government/institution staff
83	general other	200000	H	0	female	35	12000-15000RMB	Master's or above	Natural sciences and engineering	Government/institution staff
83	general other	200000	L	0	female	35	12000-15000RMB	Master's or above	Natural sciences and engineering	Government/institution staff
84	kin	2000	H	1	male	37	5000-8000RMB	High school or below	No college	Freelancer/flexible employment
84	kin	2000	L	1	male	37	5000-8000RMB	High school or below	No college	Freelancer/flexible employment
84	kin	20000	H	1	male	37	5000-8000RMB	High school or below	No college	Freelancer/flexible employment
84	kin	20000	L	0	male	37	5000-8000RMB	High school or below	No college	Freelancer/flexible employment
84	kin	200000	H	0	male	37	5000-8000RMB	High school or below	No college	Freelancer/flexible employment
84	kin	200000	L	0	male	37	5000-8000RMB	High school or below	No college	Freelancer/flexible employment
84	acquaintance	2000	H	1	male	37	5000-8000RMB	High school or below	No college	Freelancer/flexible employment
84	acquaintance	2000	L	0	male	37	5000-8000RMB	High school or below	No college	Freelancer/flexible employment
84	acquaintance	20000	H	0	male	37	5000-8000RMB	High school or below	No college	Freelancer/flexible employment
84	acquaintance	20000	L	0	male	37	5000-8000RMB	High school or below	No college	Freelancer/flexible employment
84	acquaintance	200000	H	0	male	37	5000-8000RMB	High school or below	No college	Freelancer/flexible employment
84	acquaintance	200000	L	0	male	37	5000-8000RMB	High school or below	No college	Freelancer/flexible employment
84	general other	2000	H	1	male	37	5000-8000RMB	High school or below	No college	Freelancer/flexible employment
84	general other	2000	L	0	male	37	5000-8000RMB	High school or below	No college	Freelancer/flexible employment
84	general other	20000	H	0	male	37	5000-8000RMB	High school or below	No college	Freelancer/flexible employment
84	general other	20000	L	0	male	37	5000-8000RMB	High school or below	No college	Freelancer/flexible employment
84	general other	200000	H	0	male	37	5000-8000RMB	High school or below	No college	Freelancer/flexible employment
84	general other	200000	L	0	male	37	5000-8000RMB	High school or below	No college	Freelancer/flexible employment
85	kin	2000	H	1	male	38	8000-12000RMB	Master's or above	Economics and management	Government/institution staff
85	kin	2000	L	1	male	38	8000-12000RMB	Master's or above	Economics and management	Government/institution staff
85	kin	20000	H	1	male	38	8000-12000RMB	Master's or above	Economics and management	Government/institution staff
85	kin	20000	L	1	male	38	8000-12000RMB	Master's or above	Economics and management	Government/institution staff
85	kin	200000	H	1	male	38	8000-12000RMB	Master's or above	Economics and management	Government/institution staff
85	kin	200000	L	0	male	38	8000-12000RMB	Master's or above	Economics and management	Government/institution staff
85	acquaintance	2000	H	1	male	38	8000-12000RMB	Master's or above	Economics and management	Government/institution staff
85	acquaintance	2000	L	1	male	38	8000-12000RMB	Master's or above	Economics and management	Government/institution staff
85	acquaintance	20000	H	1	male	38	8000-12000RMB	Master's or above	Economics and management	Government/institution staff
85	acquaintance	20000	L	0	male	38	8000-12000RMB	Master's or above	Economics and management	Government/institution staff
85	acquaintance	200000	H	0	male	38	8000-12000RMB	Master's or above	Economics and management	Government/institution staff
85	acquaintance	200000	L	0	male	38	8000-12000RMB	Master's or above	Economics and management	Government/institution staff
85	general other	2000	H	1	male	38	8000-12000RMB	Master's or above	Economics and management	Government/institution staff
85	general other	2000	L	1	male	38	8000-12000RMB	Master's or above	Economics and management	Government/institution staff
85	general other	20000	H	1	male	38	8000-12000RMB	Master's or above	Economics and management	Government/institution staff
85	general other	20000	L	0	male	38	8000-12000RMB	Master's or above	Economics and management	Government/institution staff
85	general other	200000	H	0	male	38	8000-12000RMB	Master's or above	Economics and management	Government/institution staff
85	general other	200000	L	0	male	38	8000-12000RMB	Master's or above	Economics and management	Government/institution staff
86	kin	2000	H	1	male	48	≤1000 RMB	High school or below	No college	Unemployed/job-seeking
86	kin	2000	L	1	male	48	≤1000 RMB	High school or below	No college	Unemployed/job-seeking
86	kin	20000	H	1	male	48	≤1000 RMB	High school or below	No college	Unemployed/job-seeking
86	kin	20000	L	0	male	48	≤1000 RMB	High school or below	No college	Unemployed/job-seeking
86	kin	200000	H	0	male	48	≤1000 RMB	High school or below	No college	Unemployed/job-seeking
86	kin	200000	L	0	male	48	≤1000 RMB	High school or below	No college	Unemployed/job-seeking
86	acquaintance	2000	H	1	male	48	≤1000 RMB	High school or below	No college	Unemployed/job-seeking
86	acquaintance	2000	L	1	male	48	≤1000 RMB	High school or below	No college	Unemployed/job-seeking
86	acquaintance	20000	H	1	male	48	≤1000 RMB	High school or below	No college	Unemployed/job-seeking
86	acquaintance	20000	L	0	male	48	≤1000 RMB	High school or below	No college	Unemployed/job-seeking
86	acquaintance	200000	H	0	male	48	≤1000 RMB	High school or below	No college	Unemployed/job-seeking
86	acquaintance	200000	L	0	male	48	≤1000 RMB	High school or below	No college	Unemployed/job-seeking
86	general other	2000	H	1	male	48	≤1000 RMB	High school or below	No college	Unemployed/job-seeking
86	general other	2000	L	0	male	48	≤1000 RMB	High school or below	No college	Unemployed/job-seeking
86	general other	20000	H	1	male	48	≤1000 RMB	High school or below	No college	Unemployed/job-seeking
86	general other	20000	L	0	male	48	≤1000 RMB	High school or below	No college	Unemployed/job-seeking
86	general other	200000	H	0	male	48	≤1000 RMB	High school or below	No college	Unemployed/job-seeking
86	general other	200000	L	0	male	48	≤1000 RMB	High school or below	No college	Unemployed/job-seeking
87	kin	2000	H	1	male	60	1000-3000RMB	High school or below	No college	Freelancer/flexible employment
87	kin	2000	L	1	male	60	1000-3000RMB	High school or below	No college	Freelancer/flexible employment
87	kin	20000	H	1	male	60	1000-3000RMB	High school or below	No college	Freelancer/flexible employment
87	kin	20000	L	0	male	60	1000-3000RMB	High school or below	No college	Freelancer/flexible employment
87	kin	200000	H	0	male	60	1000-3000RMB	High school or below	No college	Freelancer/flexible employment
87	kin	200000	L	0	male	60	1000-3000RMB	High school or below	No college	Freelancer/flexible employment
87	acquaintance	2000	H	1	male	60	1000-3000RMB	High school or below	No college	Freelancer/flexible employment
87	acquaintance	2000	L	0	male	60	1000-3000RMB	High school or below	No college	Freelancer/flexible employment
87	acquaintance	20000	H	1	male	60	1000-3000RMB	High school or below	No college	Freelancer/flexible employment
87	acquaintance	20000	L	0	male	60	1000-3000RMB	High school or below	No college	Freelancer/flexible employment
87	acquaintance	200000	H	0	male	60	1000-3000RMB	High school or below	No college	Freelancer/flexible employment
87	acquaintance	200000	L	0	male	60	1000-3000RMB	High school or below	No college	Freelancer/flexible employment
87	general other	2000	H	1	male	60	1000-3000RMB	High school or below	No college	Freelancer/flexible employment
87	general other	2000	L	1	male	60	1000-3000RMB	High school or below	No college	Freelancer/flexible employment
87	general other	20000	H	1	male	60	1000-3000RMB	High school or below	No college	Freelancer/flexible employment
87	general other	20000	L	0	male	60	1000-3000RMB	High school or below	No college	Freelancer/flexible employment
87	general other	200000	H	0	male	60	1000-3000RMB	High school or below	No college	Freelancer/flexible employment
87	general other	200000	L	0	male	60	1000-3000RMB	High school or below	No college	Freelancer/flexible employment
88	kin	2000	H	1	female	51	≤1000 RMB	High school or below	No college	Unemployed/job-seeking
88	kin	2000	L	1	female	51	≤1000 RMB	High school or below	No college	Unemployed/job-seeking
88	kin	20000	H	1	female	51	≤1000 RMB	High school or below	No college	Unemployed/job-seeking
88	kin	20000	L	1	female	51	≤1000 RMB	High school or below	No college	Unemployed/job-seeking
88	kin	200000	H	0	female	51	≤1000 RMB	High school or below	No college	Unemployed/job-seeking
88	kin	200000	L	0	female	51	≤1000 RMB	High school or below	No college	Unemployed/job-seeking
88	acquaintance	2000	H	1	female	51	≤1000 RMB	High school or below	No college	Unemployed/job-seeking
88	acquaintance	2000	L	1	female	51	≤1000 RMB	High school or below	No college	Unemployed/job-seeking
88	acquaintance	20000	H	1	female	51	≤1000 RMB	High school or below	No college	Unemployed/job-seeking
88	acquaintance	20000	L	0	female	51	≤1000 RMB	High school or below	No college	Unemployed/job-seeking
88	acquaintance	200000	H	1	female	51	≤1000 RMB	High school or below	No college	Unemployed/job-seeking
88	acquaintance	200000	L	1	female	51	≤1000 RMB	High school or below	No college	Unemployed/job-seeking
88	general other	2000	H	1	female	51	≤1000 RMB	High school or below	No college	Unemployed/job-seeking
88	general other	2000	L	1	female	51	≤1000 RMB	High school or below	No college	Unemployed/job-seeking
88	general other	20000	H	1	female	51	≤1000 RMB	High school or below	No college	Unemployed/job-seeking
88	general other	20000	L	0	female	51	≤1000 RMB	High school or below	No college	Unemployed/job-seeking
88	general other	200000	H	1	female	51	≤1000 RMB	High school or below	No college	Unemployed/job-seeking
88	general other	200000	L	0	female	51	≤1000 RMB	High school or below	No college	Unemployed/job-seeking
89	kin	2000	H	1	female	53	≤1000 RMB	High school or below	No college	Freelancer/flexible employment
89	kin	2000	L	0	female	53	≤1000 RMB	High school or below	No college	Freelancer/flexible employment
89	kin	20000	H	1	female	53	≤1000 RMB	High school or below	No college	Freelancer/flexible employment
89	kin	20000	L	0	female	53	≤1000 RMB	High school or below	No college	Freelancer/flexible employment
89	kin	200000	H	0	female	53	≤1000 RMB	High school or below	No college	Freelancer/flexible employment
89	kin	200000	L	1	female	53	≤1000 RMB	High school or below	No college	Freelancer/flexible employment
89	acquaintance	2000	H	1	female	53	≤1000 RMB	High school or below	No college	Freelancer/flexible employment
89	acquaintance	2000	L	1	female	53	≤1000 RMB	High school or below	No college	Freelancer/flexible employment
89	acquaintance	20000	H	1	female	53	≤1000 RMB	High school or below	No college	Freelancer/flexible employment
89	acquaintance	20000	L	0	female	53	≤1000 RMB	High school or below	No college	Freelancer/flexible employment
89	acquaintance	200000	H	0	female	53	≤1000 RMB	High school or below	No college	Freelancer/flexible employment
89	acquaintance	200000	L	0	female	53	≤1000 RMB	High school or below	No college	Freelancer/flexible employment
89	general other	2000	H	1	female	53	≤1000 RMB	High school or below	No college	Freelancer/flexible employment
89	general other	2000	L	1	female	53	≤1000 RMB	High school or below	No college	Freelancer/flexible employment
89	general other	20000	H	0	female	53	≤1000 RMB	High school or below	No college	Freelancer/flexible employment
89	general other	20000	L	0	female	53	≤1000 RMB	High school or below	No college	Freelancer/flexible employment
89	general other	200000	H	0	female	53	≤1000 RMB	High school or below	No college	Freelancer/flexible employment
89	general other	200000	L	0	female	53	≤1000 RMB	High school or below	No college	Freelancer/flexible employment
90	kin	2000	H	1	male	55	≤1000 RMB	High school or below	No college	Freelancer/flexible employment
90	kin	2000	L	1	male	55	≤1000 RMB	High school or below	No college	Freelancer/flexible employment
90	kin	20000	H	1	male	55	≤1000 RMB	High school or below	No college	Freelancer/flexible employment
90	kin	20000	L	0	male	55	≤1000 RMB	High school or below	No college	Freelancer/flexible employment
90	kin	200000	H	0	male	55	≤1000 RMB	High school or below	No college	Freelancer/flexible employment
90	kin	200000	L	0	male	55	≤1000 RMB	High school or below	No college	Freelancer/flexible employment
90	acquaintance	2000	H	1	male	55	≤1000 RMB	High school or below	No college	Freelancer/flexible employment
90	acquaintance	2000	L	0	male	55	≤1000 RMB	High school or below	No college	Freelancer/flexible employment
90	acquaintance	20000	H	1	male	55	≤1000 RMB	High school or below	No college	Freelancer/flexible employment
90	acquaintance	20000	L	0	male	55	≤1000 RMB	High school or below	No college	Freelancer/flexible employment
90	acquaintance	200000	H	0	male	55	≤1000 RMB	High school or below	No college	Freelancer/flexible employment
90	acquaintance	200000	L	0	male	55	≤1000 RMB	High school or below	No college	Freelancer/flexible employment
90	general other	2000	H	1	male	55	≤1000 RMB	High school or below	No college	Freelancer/flexible employment
90	general other	2000	L	1	male	55	≤1000 RMB	High school or below	No college	Freelancer/flexible employment
90	general other	20000	H	1	male	55	≤1000 RMB	High school or below	No college	Freelancer/flexible employment
90	general other	20000	L	0	male	55	≤1000 RMB	High school or below	No college	Freelancer/flexible employment
90	general other	200000	H	0	male	55	≤1000 RMB	High school or below	No college	Freelancer/flexible employment
90	general other	200000	L	0	male	55	≤1000 RMB	High school or below	No college	Freelancer/flexible employment
91	kin	2000	H	1	female	32	1000-3000RMB	Master's or above	Natural sciences and engineering	Government/institution staff
91	kin	2000	L	1	female	32	1000-3000RMB	Master's or above	Natural sciences and engineering	Government/institution staff
91	kin	20000	H	1	female	32	1000-3000RMB	Master's or above	Natural sciences and engineering	Government/institution staff
91	kin	20000	L	0	female	32	1000-3000RMB	Master's or above	Natural sciences and engineering	Government/institution staff
91	kin	200000	H	1	female	32	1000-3000RMB	Master's or above	Natural sciences and engineering	Government/institution staff
91	kin	200000	L	0	female	32	1000-3000RMB	Master's or above	Natural sciences and engineering	Government/institution staff
91	acquaintance	2000	H	1	female	32	1000-3000RMB	Master's or above	Natural sciences and engineering	Government/institution staff
91	acquaintance	2000	L	0	female	32	1000-3000RMB	Master's or above	Natural sciences and engineering	Government/institution staff
91	acquaintance	20000	H	0	female	32	1000-3000RMB	Master's or above	Natural sciences and engineering	Government/institution staff
91	acquaintance	20000	L	0	female	32	1000-3000RMB	Master's or above	Natural sciences and engineering	Government/institution staff
91	acquaintance	200000	H	0	female	32	1000-3000RMB	Master's or above	Natural sciences and engineering	Government/institution staff
91	acquaintance	200000	L	0	female	32	1000-3000RMB	Master's or above	Natural sciences and engineering	Government/institution staff
91	general other	2000	H	1	female	32	1000-3000RMB	Master's or above	Natural sciences and engineering	Government/institution staff
91	general other	2000	L	0	female	32	1000-3000RMB	Master's or above	Natural sciences and engineering	Government/institution staff
91	general other	20000	H	0	female	32	1000-3000RMB	Master's or above	Natural sciences and engineering	Government/institution staff
91	general other	20000	L	0	female	32	1000-3000RMB	Master's or above	Natural sciences and engineering	Government/institution staff
91	general other	200000	H	0	female	32	1000-3000RMB	Master's or above	Natural sciences and engineering	Government/institution staff
91	general other	200000	L	0	female	32	1000-3000RMB	Master's or above	Natural sciences and engineering	Government/institution staff
92	kin	2000	H	1	male	68	≤1000 RMB	High school or below	No college	Unemployed/job-seeking
92	kin	2000	L	1	male	68	≤1000 RMB	High school or below	No college	Unemployed/job-seeking
92	kin	20000	H	0	male	68	≤1000 RMB	High school or below	No college	Unemployed/job-seeking
92	kin	20000	L	0	male	68	≤1000 RMB	High school or below	No college	Unemployed/job-seeking
92	kin	200000	H	0	male	68	≤1000 RMB	High school or below	No college	Unemployed/job-seeking
92	kin	200000	L	0	male	68	≤1000 RMB	High school or below	No college	Unemployed/job-seeking
92	acquaintance	2000	H	1	male	68	≤1000 RMB	High school or below	No college	Unemployed/job-seeking
92	acquaintance	2000	L	1	male	68	≤1000 RMB	High school or below	No college	Unemployed/job-seeking
92	acquaintance	20000	H	1	male	68	≤1000 RMB	High school or below	No college	Unemployed/job-seeking
92	acquaintance	20000	L	0	male	68	≤1000 RMB	High school or below	No college	Unemployed/job-seeking
92	acquaintance	200000	H	0	male	68	≤1000 RMB	High school or below	No college	Unemployed/job-seeking
92	acquaintance	200000	L	0	male	68	≤1000 RMB	High school or below	No college	Unemployed/job-seeking
92	general other	2000	H	1	male	68	≤1000 RMB	High school or below	No college	Unemployed/job-seeking
92	general other	2000	L	0	male	68	≤1000 RMB	High school or below	No college	Unemployed/job-seeking
92	general other	20000	H	0	male	68	≤1000 RMB	High school or below	No college	Unemployed/job-seeking
92	general other	20000	L	0	male	68	≤1000 RMB	High school or below	No college	Unemployed/job-seeking
92	general other	200000	H	0	male	68	≤1000 RMB	High school or below	No college	Unemployed/job-seeking
92	general other	200000	L	0	male	68	≤1000 RMB	High school or below	No college	Unemployed/job-seeking
93	kin	2000	H	1	male	50	≤1000 RMB	High school or below	No college	Freelancer/flexible employment
93	kin	2000	L	1	male	50	≤1000 RMB	High school or below	No college	Freelancer/flexible employment
93	kin	20000	H	1	male	50	≤1000 RMB	High school or below	No college	Freelancer/flexible employment
93	kin	20000	L	0	male	50	≤1000 RMB	High school or below	No college	Freelancer/flexible employment
93	kin	200000	H	0	male	50	≤1000 RMB	High school or below	No college	Freelancer/flexible employment
93	kin	200000	L	0	male	50	≤1000 RMB	High school or below	No college	Freelancer/flexible employment
93	acquaintance	2000	H	1	male	50	≤1000 RMB	High school or below	No college	Freelancer/flexible employment
93	acquaintance	2000	L	1	male	50	≤1000 RMB	High school or below	No college	Freelancer/flexible employment
93	acquaintance	20000	H	1	male	50	≤1000 RMB	High school or below	No college	Freelancer/flexible employment
93	acquaintance	20000	L	0	male	50	≤1000 RMB	High school or below	No college	Freelancer/flexible employment
93	acquaintance	200000	H	0	male	50	≤1000 RMB	High school or below	No college	Freelancer/flexible employment
93	acquaintance	200000	L	0	male	50	≤1000 RMB	High school or below	No college	Freelancer/flexible employment
93	general other	2000	H	1	male	50	≤1000 RMB	High school or below	No college	Freelancer/flexible employment
93	general other	2000	L	0	male	50	≤1000 RMB	High school or below	No college	Freelancer/flexible employment
93	general other	20000	H	0	male	50	≤1000 RMB	High school or below	No college	Freelancer/flexible employment
93	general other	20000	L	0	male	50	≤1000 RMB	High school or below	No college	Freelancer/flexible employment
93	general other	200000	H	0	male	50	≤1000 RMB	High school or below	No college	Freelancer/flexible employment
93	general other	200000	L	0	male	50	≤1000 RMB	High school or below	No college	Freelancer/flexible employment
94	kin	2000	H	0	female	35	1000-3000RMB	High school or below	No college	Student
94	kin	2000	L	0	female	35	1000-3000RMB	High school or below	No college	Student
94	kin	20000	H	0	female	35	1000-3000RMB	High school or below	No college	Student
94	kin	20000	L	0	female	35	1000-3000RMB	High school or below	No college	Student
94	kin	200000	H	0	female	35	1000-3000RMB	High school or below	No college	Student
94	kin	200000	L	0	female	35	1000-3000RMB	High school or below	No college	Student
94	acquaintance	2000	H	0	female	35	1000-3000RMB	High school or below	No college	Student
94	acquaintance	2000	L	0	female	35	1000-3000RMB	High school or below	No college	Student
94	acquaintance	20000	H	0	female	35	1000-3000RMB	High school or below	No college	Student
94	acquaintance	20000	L	0	female	35	1000-3000RMB	High school or below	No college	Student
94	acquaintance	200000	H	0	female	35	1000-3000RMB	High school or below	No college	Student
94	acquaintance	200000	L	0	female	35	1000-3000RMB	High school or below	No college	Student
94	general other	2000	H	0	female	35	1000-3000RMB	High school or below	No college	Student
94	general other	2000	L	0	female	35	1000-3000RMB	High school or below	No college	Student
94	general other	20000	H	0	female	35	1000-3000RMB	High school or below	No college	Student
94	general other	20000	L	0	female	35	1000-3000RMB	High school or below	No college	Student
94	general other	200000	H	0	female	35	1000-3000RMB	High school or below	No college	Student
94	general other	200000	L	0	female	35	1000-3000RMB	High school or below	No college	Student
95	kin	2000	H	1	male	52	1000-3000RMB	High school or below	No college	Private company or self-employed
95	kin	2000	L	1	male	52	1000-3000RMB	High school or below	No college	Private company or self-employed
95	kin	20000	H	1	male	52	1000-3000RMB	High school or below	No college	Private company or self-employed
95	kin	20000	L	0	male	52	1000-3000RMB	High school or below	No college	Private company or self-employed
95	kin	200000	H	0	male	52	1000-3000RMB	High school or below	No college	Private company or self-employed
95	kin	200000	L	0	male	52	1000-3000RMB	High school or below	No college	Private company or self-employed
95	acquaintance	2000	H	1	male	52	1000-3000RMB	High school or below	No college	Private company or self-employed
95	acquaintance	2000	L	1	male	52	1000-3000RMB	High school or below	No college	Private company or self-employed
95	acquaintance	20000	H	1	male	52	1000-3000RMB	High school or below	No college	Private company or self-employed
95	acquaintance	20000	L	0	male	52	1000-3000RMB	High school or below	No college	Private company or self-employed
95	acquaintance	200000	H	0	male	52	1000-3000RMB	High school or below	No college	Private company or self-employed
95	acquaintance	200000	L	0	male	52	1000-3000RMB	High school or below	No college	Private company or self-employed
95	general other	2000	H	1	male	52	1000-3000RMB	High school or below	No college	Private company or self-employed
95	general other	2000	L	1	male	52	1000-3000RMB	High school or below	No college	Private company or self-employed
95	general other	20000	H	1	male	52	1000-3000RMB	High school or below	No college	Private company or self-employed
95	general other	20000	L	0	male	52	1000-3000RMB	High school or below	No college	Private company or self-employed
95	general other	200000	H	0	male	52	1000-3000RMB	High school or below	No college	Private company or self-employed
95	general other	200000	L	0	male	52	1000-3000RMB	High school or below	No college	Private company or self-employed
96	kin	2000	H	1	male	60	≤1000 RMB	High school or below	No college	Freelancer/flexible employment
96	kin	2000	L	0	male	60	≤1000 RMB	High school or below	No college	Freelancer/flexible employment
96	kin	20000	H	0	male	60	≤1000 RMB	High school or below	No college	Freelancer/flexible employment
96	kin	20000	L	0	male	60	≤1000 RMB	High school or below	No college	Freelancer/flexible employment
96	kin	200000	H	0	male	60	≤1000 RMB	High school or below	No college	Freelancer/flexible employment
96	kin	200000	L	0	male	60	≤1000 RMB	High school or below	No college	Freelancer/flexible employment
96	acquaintance	2000	H	1	male	60	≤1000 RMB	High school or below	No college	Freelancer/flexible employment
96	acquaintance	2000	L	0	male	60	≤1000 RMB	High school or below	No college	Freelancer/flexible employment
96	acquaintance	20000	H	0	male	60	≤1000 RMB	High school or below	No college	Freelancer/flexible employment
96	acquaintance	20000	L	0	male	60	≤1000 RMB	High school or below	No college	Freelancer/flexible employment
96	acquaintance	200000	H	0	male	60	≤1000 RMB	High school or below	No college	Freelancer/flexible employment
96	acquaintance	200000	L	0	male	60	≤1000 RMB	High school or below	No college	Freelancer/flexible employment
96	general other	2000	H	1	male	60	≤1000 RMB	High school or below	No college	Freelancer/flexible employment
96	general other	2000	L	1	male	60	≤1000 RMB	High school or below	No college	Freelancer/flexible employment
96	general other	20000	H	0	male	60	≤1000 RMB	High school or below	No college	Freelancer/flexible employment
96	general other	20000	L	0	male	60	≤1000 RMB	High school or below	No college	Freelancer/flexible employment
96	general other	200000	H	0	male	60	≤1000 RMB	High school or below	No college	Freelancer/flexible employment
96	general other	200000	L	0	male	60	≤1000 RMB	High school or below	No college	Freelancer/flexible employment
97	kin	2000	H	1	male	55	≤1000 RMB	High school or below	No college	Freelancer/flexible employment
97	kin	2000	L	1	male	55	≤1000 RMB	High school or below	No college	Freelancer/flexible employment
97	kin	20000	H	1	male	55	≤1000 RMB	High school or below	No college	Freelancer/flexible employment
97	kin	20000	L	0	male	55	≤1000 RMB	High school or below	No college	Freelancer/flexible employment
97	kin	200000	H	1	male	55	≤1000 RMB	High school or below	No college	Freelancer/flexible employment
97	kin	200000	L	0	male	55	≤1000 RMB	High school or below	No college	Freelancer/flexible employment
97	acquaintance	2000	H	1	male	55	≤1000 RMB	High school or below	No college	Freelancer/flexible employment
97	acquaintance	2000	L	1	male	55	≤1000 RMB	High school or below	No college	Freelancer/flexible employment
97	acquaintance	20000	H	1	male	55	≤1000 RMB	High school or below	No college	Freelancer/flexible employment
97	acquaintance	20000	L	0	male	55	≤1000 RMB	High school or below	No college	Freelancer/flexible employment
97	acquaintance	200000	H	0	male	55	≤1000 RMB	High school or below	No college	Freelancer/flexible employment
97	acquaintance	200000	L	0	male	55	≤1000 RMB	High school or below	No college	Freelancer/flexible employment
97	general other	2000	H	1	male	55	≤1000 RMB	High school or below	No college	Freelancer/flexible employment
97	general other	2000	L	0	male	55	≤1000 RMB	High school or below	No college	Freelancer/flexible employment
97	general other	20000	H	1	male	55	≤1000 RMB	High school or below	No college	Freelancer/flexible employment
97	general other	20000	L	0	male	55	≤1000 RMB	High school or below	No college	Freelancer/flexible employment
97	general other	200000	H	0	male	55	≤1000 RMB	High school or below	No college	Freelancer/flexible employment
97	general other	200000	L	0	male	55	≤1000 RMB	High school or below	No college	Freelancer/flexible employment
98	kin	2000	H	1	female	49	3000-5000RMB	High school or below	No college	Freelancer/flexible employment
98	kin	2000	L	1	female	49	3000-5000RMB	High school or below	No college	Freelancer/flexible employment
98	kin	20000	H	1	female	49	3000-5000RMB	High school or below	No college	Freelancer/flexible employment
98	kin	20000	L	1	female	49	3000-5000RMB	High school or below	No college	Freelancer/flexible employment
98	kin	200000	H	1	female	49	3000-5000RMB	High school or below	No college	Freelancer/flexible employment
98	kin	200000	L	0	female	49	3000-5000RMB	High school or below	No college	Freelancer/flexible employment
98	acquaintance	2000	H	1	female	49	3000-5000RMB	High school or below	No college	Freelancer/flexible employment
98	acquaintance	2000	L	1	female	49	3000-5000RMB	High school or below	No college	Freelancer/flexible employment
98	acquaintance	20000	H	1	female	49	3000-5000RMB	High school or below	No college	Freelancer/flexible employment
98	acquaintance	20000	L	1	female	49	3000-5000RMB	High school or below	No college	Freelancer/flexible employment
98	acquaintance	200000	H	1	female	49	3000-5000RMB	High school or below	No college	Freelancer/flexible employment
98	acquaintance	200000	L	0	female	49	3000-5000RMB	High school or below	No college	Freelancer/flexible employment
98	general other	2000	H	1	female	49	3000-5000RMB	High school or below	No college	Freelancer/flexible employment
98	general other	2000	L	1	female	49	3000-5000RMB	High school or below	No college	Freelancer/flexible employment
98	general other	20000	H	1	female	49	3000-5000RMB	High school or below	No college	Freelancer/flexible employment
98	general other	20000	L	1	female	49	3000-5000RMB	High school or below	No college	Freelancer/flexible employment
98	general other	200000	H	0	female	49	3000-5000RMB	High school or below	No college	Freelancer/flexible employment
98	general other	200000	L	1	female	49	3000-5000RMB	High school or below	No college	Freelancer/flexible employment
99	kin	2000	H	1	male	60	3000-5000RMB	High school or below	No college	Freelancer/flexible employment
99	kin	2000	L	1	male	60	3000-5000RMB	High school or below	No college	Freelancer/flexible employment
99	kin	20000	H	1	male	60	3000-5000RMB	High school or below	No college	Freelancer/flexible employment
99	kin	20000	L	0	male	60	3000-5000RMB	High school or below	No college	Freelancer/flexible employment
99	kin	200000	H	1	male	60	3000-5000RMB	High school or below	No college	Freelancer/flexible employment
99	kin	200000	L	0	male	60	3000-5000RMB	High school or below	No college	Freelancer/flexible employment
99	acquaintance	2000	H	1	male	60	3000-5000RMB	High school or below	No college	Freelancer/flexible employment
99	acquaintance	2000	L	1	male	60	3000-5000RMB	High school or below	No college	Freelancer/flexible employment
99	acquaintance	20000	H	1	male	60	3000-5000RMB	High school or below	No college	Freelancer/flexible employment
99	acquaintance	20000	L	0	male	60	3000-5000RMB	High school or below	No college	Freelancer/flexible employment
99	acquaintance	200000	H	0	male	60	3000-5000RMB	High school or below	No college	Freelancer/flexible employment
99	acquaintance	200000	L	0	male	60	3000-5000RMB	High school or below	No college	Freelancer/flexible employment
99	general other	2000	H	1	male	60	3000-5000RMB	High school or below	No college	Freelancer/flexible employment
99	general other	2000	L	0	male	60	3000-5000RMB	High school or below	No college	Freelancer/flexible employment
99	general other	20000	H	0	male	60	3000-5000RMB	High school or below	No college	Freelancer/flexible employment
99	general other	20000	L	0	male	60	3000-5000RMB	High school or below	No college	Freelancer/flexible employment
99	general other	200000	H	0	male	60	3000-5000RMB	High school or below	No college	Freelancer/flexible employment
99	general other	200000	L	0	male	60	3000-5000RMB	High school or below	No college	Freelancer/flexible employment
100	kin	2000	H	1	male	55	3000-5000RMB	High school or below	No college	Freelancer/flexible employment
100	kin	2000	L	1	male	55	3000-5000RMB	High school or below	No college	Freelancer/flexible employment
100	kin	20000	H	1	male	55	3000-5000RMB	High school or below	No college	Freelancer/flexible employment
100	kin	20000	L	0	male	55	3000-5000RMB	High school or below	No college	Freelancer/flexible employment
100	kin	200000	H	0	male	55	3000-5000RMB	High school or below	No college	Freelancer/flexible employment
100	kin	200000	L	0	male	55	3000-5000RMB	High school or below	No college	Freelancer/flexible employment
100	acquaintance	2000	H	1	male	55	3000-5000RMB	High school or below	No college	Freelancer/flexible employment
100	acquaintance	2000	L	1	male	55	3000-5000RMB	High school or below	No college	Freelancer/flexible employment
100	acquaintance	20000	H	1	male	55	3000-5000RMB	High school or below	No college	Freelancer/flexible employment
100	acquaintance	20000	L	0	male	55	3000-5000RMB	High school or below	No college	Freelancer/flexible employment
100	acquaintance	200000	H	0	male	55	3000-5000RMB	High school or below	No college	Freelancer/flexible employment
100	acquaintance	200000	L	0	male	55	3000-5000RMB	High school or below	No college	Freelancer/flexible employment
100	general other	2000	H	1	male	55	3000-5000RMB	High school or below	No college	Freelancer/flexible employment
100	general other	2000	L	0	male	55	3000-5000RMB	High school or below	No college	Freelancer/flexible employment
100	general other	20000	H	0	male	55	3000-5000RMB	High school or below	No college	Freelancer/flexible employment
100	general other	20000	L	0	male	55	3000-5000RMB	High school or below	No college	Freelancer/flexible employment
100	general other	200000	H	0	male	55	3000-5000RMB	High school or below	No college	Freelancer/flexible employment
100	general other	200000	L	0	male	55	3000-5000RMB	High school or below	No college	Freelancer/flexible employment
101	kin	2000	H	1	female	37	1000-3000RMB	Junior college	Economics and management	Private company or self-employed
101	kin	2000	L	1	female	37	1000-3000RMB	Junior college	Economics and management	Private company or self-employed
101	kin	20000	H	1	female	37	1000-3000RMB	Junior college	Economics and management	Private company or self-employed
101	kin	20000	L	1	female	37	1000-3000RMB	Junior college	Economics and management	Private company or self-employed
101	kin	200000	H	1	female	37	1000-3000RMB	Junior college	Economics and management	Private company or self-employed
101	kin	200000	L	1	female	37	1000-3000RMB	Junior college	Economics and management	Private company or self-employed
101	acquaintance	2000	H	1	female	37	1000-3000RMB	Junior college	Economics and management	Private company or self-employed
101	acquaintance	2000	L	1	female	37	1000-3000RMB	Junior college	Economics and management	Private company or self-employed
101	acquaintance	20000	H	1	female	37	1000-3000RMB	Junior college	Economics and management	Private company or self-employed
101	acquaintance	20000	L	1	female	37	1000-3000RMB	Junior college	Economics and management	Private company or self-employed
101	acquaintance	200000	H	1	female	37	1000-3000RMB	Junior college	Economics and management	Private company or self-employed
101	acquaintance	200000	L	1	female	37	1000-3000RMB	Junior college	Economics and management	Private company or self-employed
101	general other	2000	H	1	female	37	1000-3000RMB	Junior college	Economics and management	Private company or self-employed
101	general other	2000	L	1	female	37	1000-3000RMB	Junior college	Economics and management	Private company or self-employed
101	general other	20000	H	1	female	37	1000-3000RMB	Junior college	Economics and management	Private company or self-employed
101	general other	20000	L	1	female	37	1000-3000RMB	Junior college	Economics and management	Private company or self-employed
101	general other	200000	H	1	female	37	1000-3000RMB	Junior college	Economics and management	Private company or self-employed
101	general other	200000	L	1	female	37	1000-3000RMB	Junior college	Economics and management	Private company or self-employed
102	kin	2000	H	1	female	35	≤1000 RMB	Junior college	Economics and management	State-owned/collective enterprise staff
102	kin	2000	L	1	female	35	≤1000 RMB	Junior college	Economics and management	State-owned/collective enterprise staff
102	kin	20000	H	1	female	35	≤1000 RMB	Junior college	Economics and management	State-owned/collective enterprise staff
102	kin	20000	L	1	female	35	≤1000 RMB	Junior college	Economics and management	State-owned/collective enterprise staff
102	kin	200000	H	1	female	35	≤1000 RMB	Junior college	Economics and management	State-owned/collective enterprise staff
102	kin	200000	L	1	female	35	≤1000 RMB	Junior college	Economics and management	State-owned/collective enterprise staff
102	acquaintance	2000	H	1	female	35	≤1000 RMB	Junior college	Economics and management	State-owned/collective enterprise staff
102	acquaintance	2000	L	1	female	35	≤1000 RMB	Junior college	Economics and management	State-owned/collective enterprise staff
102	acquaintance	20000	H	1	female	35	≤1000 RMB	Junior college	Economics and management	State-owned/collective enterprise staff
102	acquaintance	20000	L	1	female	35	≤1000 RMB	Junior college	Economics and management	State-owned/collective enterprise staff
102	acquaintance	200000	H	1	female	35	≤1000 RMB	Junior college	Economics and management	State-owned/collective enterprise staff
102	acquaintance	200000	L	1	female	35	≤1000 RMB	Junior college	Economics and management	State-owned/collective enterprise staff
102	general other	2000	H	1	female	35	≤1000 RMB	Junior college	Economics and management	State-owned/collective enterprise staff
102	general other	2000	L	1	female	35	≤1000 RMB	Junior college	Economics and management	State-owned/collective enterprise staff
102	general other	20000	H	1	female	35	≤1000 RMB	Junior college	Economics and management	State-owned/collective enterprise staff
102	general other	20000	L	1	female	35	≤1000 RMB	Junior college	Economics and management	State-owned/collective enterprise staff
102	general other	200000	H	1	female	35	≤1000 RMB	Junior college	Economics and management	State-owned/collective enterprise staff
102	general other	200000	L	1	female	35	≤1000 RMB	Junior college	Economics and management	State-owned/collective enterprise staff
103	kin	2000	H	1	female	38	3000-5000RMB	Bachelor's degree	Economics and management	State-owned/collective enterprise staff
103	kin	2000	L	1	female	38	3000-5000RMB	Bachelor's degree	Economics and management	State-owned/collective enterprise staff
103	kin	20000	H	1	female	38	3000-5000RMB	Bachelor's degree	Economics and management	State-owned/collective enterprise staff
103	kin	20000	L	1	female	38	3000-5000RMB	Bachelor's degree	Economics and management	State-owned/collective enterprise staff
103	kin	200000	H	1	female	38	3000-5000RMB	Bachelor's degree	Economics and management	State-owned/collective enterprise staff
103	kin	200000	L	1	female	38	3000-5000RMB	Bachelor's degree	Economics and management	State-owned/collective enterprise staff
103	acquaintance	2000	H	1	female	38	3000-5000RMB	Bachelor's degree	Economics and management	State-owned/collective enterprise staff
103	acquaintance	2000	L	1	female	38	3000-5000RMB	Bachelor's degree	Economics and management	State-owned/collective enterprise staff
103	acquaintance	20000	H	1	female	38	3000-5000RMB	Bachelor's degree	Economics and management	State-owned/collective enterprise staff
103	acquaintance	20000	L	1	female	38	3000-5000RMB	Bachelor's degree	Economics and management	State-owned/collective enterprise staff
103	acquaintance	200000	H	1	female	38	3000-5000RMB	Bachelor's degree	Economics and management	State-owned/collective enterprise staff
103	acquaintance	200000	L	1	female	38	3000-5000RMB	Bachelor's degree	Economics and management	State-owned/collective enterprise staff
103	general other	2000	H	1	female	38	3000-5000RMB	Bachelor's degree	Economics and management	State-owned/collective enterprise staff
103	general other	2000	L	1	female	38	3000-5000RMB	Bachelor's degree	Economics and management	State-owned/collective enterprise staff
103	general other	20000	H	1	female	38	3000-5000RMB	Bachelor's degree	Economics and management	State-owned/collective enterprise staff
103	general other	20000	L	1	female	38	3000-5000RMB	Bachelor's degree	Economics and management	State-owned/collective enterprise staff
103	general other	200000	H	1	female	38	3000-5000RMB	Bachelor's degree	Economics and management	State-owned/collective enterprise staff
103	general other	200000	L	1	female	38	3000-5000RMB	Bachelor's degree	Economics and management	State-owned/collective enterprise staff
104	kin	2000	H	1	female	42	1000-3000RMB	High school or below	No college	Unemployed/job-seeking
104	kin	2000	L	1	female	42	1000-3000RMB	High school or below	No college	Unemployed/job-seeking
104	kin	20000	H	1	female	42	1000-3000RMB	High school or below	No college	Unemployed/job-seeking
104	kin	20000	L	1	female	42	1000-3000RMB	High school or below	No college	Unemployed/job-seeking
104	kin	200000	H	1	female	42	1000-3000RMB	High school or below	No college	Unemployed/job-seeking
104	kin	200000	L	1	female	42	1000-3000RMB	High school or below	No college	Unemployed/job-seeking
104	acquaintance	2000	H	1	female	42	1000-3000RMB	High school or below	No college	Unemployed/job-seeking
104	acquaintance	2000	L	1	female	42	1000-3000RMB	High school or below	No college	Unemployed/job-seeking
104	acquaintance	20000	H	1	female	42	1000-3000RMB	High school or below	No college	Unemployed/job-seeking
104	acquaintance	20000	L	1	female	42	1000-3000RMB	High school or below	No college	Unemployed/job-seeking
104	acquaintance	200000	H	1	female	42	1000-3000RMB	High school or below	No college	Unemployed/job-seeking
104	acquaintance	200000	L	1	female	42	1000-3000RMB	High school or below	No college	Unemployed/job-seeking
104	general other	2000	H	1	female	42	1000-3000RMB	High school or below	No college	Unemployed/job-seeking
104	general other	2000	L	1	female	42	1000-3000RMB	High school or below	No college	Unemployed/job-seeking
104	general other	20000	H	1	female	42	1000-3000RMB	High school or below	No college	Unemployed/job-seeking
104	general other	20000	L	1	female	42	1000-3000RMB	High school or below	No college	Unemployed/job-seeking
104	general other	200000	H	1	female	42	1000-3000RMB	High school or below	No college	Unemployed/job-seeking
104	general other	200000	L	1	female	42	1000-3000RMB	High school or below	No college	Unemployed/job-seeking
105	kin	2000	H	1	female	16	1000-3000RMB	High school or below	No college	Student
105	kin	2000	L	0	female	16	1000-3000RMB	High school or below	No college	Student
105	kin	20000	H	1	female	16	1000-3000RMB	High school or below	No college	Student
105	kin	20000	L	0	female	16	1000-3000RMB	High school or below	No college	Student
105	kin	200000	H	1	female	16	1000-3000RMB	High school or below	No college	Student
105	kin	200000	L	0	female	16	1000-3000RMB	High school or below	No college	Student
105	acquaintance	2000	H	1	female	16	1000-3000RMB	High school or below	No college	Student
105	acquaintance	2000	L	0	female	16	1000-3000RMB	High school or below	No college	Student
105	acquaintance	20000	H	0	female	16	1000-3000RMB	High school or below	No college	Student
105	acquaintance	20000	L	0	female	16	1000-3000RMB	High school or below	No college	Student
105	acquaintance	200000	H	0	female	16	1000-3000RMB	High school or below	No college	Student
105	acquaintance	200000	L	0	female	16	1000-3000RMB	High school or below	No college	Student
105	general other	2000	H	0	female	16	1000-3000RMB	High school or below	No college	Student
105	general other	2000	L	0	female	16	1000-3000RMB	High school or below	No college	Student
105	general other	20000	H	0	female	16	1000-3000RMB	High school or below	No college	Student
105	general other	20000	L	0	female	16	1000-3000RMB	High school or below	No college	Student
105	general other	200000	H	0	female	16	1000-3000RMB	High school or below	No college	Student
105	general other	200000	L	0	female	16	1000-3000RMB	High school or below	No college	Student
106	kin	2000	H	1	male	59	3000-5000RMB	High school or below	No college	Freelancer/flexible employment
106	kin	2000	L	1	male	59	3000-5000RMB	High school or below	No college	Freelancer/flexible employment
106	kin	20000	H	1	male	59	3000-5000RMB	High school or below	No college	Freelancer/flexible employment
106	kin	20000	L	1	male	59	3000-5000RMB	High school or below	No college	Freelancer/flexible employment
106	kin	200000	H	1	male	59	3000-5000RMB	High school or below	No college	Freelancer/flexible employment
106	kin	200000	L	0	male	59	3000-5000RMB	High school or below	No college	Freelancer/flexible employment
106	acquaintance	2000	H	1	male	59	3000-5000RMB	High school or below	No college	Freelancer/flexible employment
106	acquaintance	2000	L	1	male	59	3000-5000RMB	High school or below	No college	Freelancer/flexible employment
106	acquaintance	20000	H	1	male	59	3000-5000RMB	High school or below	No college	Freelancer/flexible employment
106	acquaintance	20000	L	1	male	59	3000-5000RMB	High school or below	No college	Freelancer/flexible employment
106	acquaintance	200000	H	0	male	59	3000-5000RMB	High school or below	No college	Freelancer/flexible employment
106	acquaintance	200000	L	0	male	59	3000-5000RMB	High school or below	No college	Freelancer/flexible employment
106	general other	2000	H	1	male	59	3000-5000RMB	High school or below	No college	Freelancer/flexible employment
106	general other	2000	L	1	male	59	3000-5000RMB	High school or below	No college	Freelancer/flexible employment
106	general other	20000	H	1	male	59	3000-5000RMB	High school or below	No college	Freelancer/flexible employment
106	general other	20000	L	1	male	59	3000-5000RMB	High school or below	No college	Freelancer/flexible employment
106	general other	200000	H	0	male	59	3000-5000RMB	High school or below	No college	Freelancer/flexible employment
106	general other	200000	L	1	male	59	3000-5000RMB	High school or below	No college	Freelancer/flexible employment
107	kin	2000	H	1	female	52	≤1000 RMB	High school or below	No college	Freelancer/flexible employment
107	kin	2000	L	1	female	52	≤1000 RMB	High school or below	No college	Freelancer/flexible employment
107	kin	20000	H	1	female	52	≤1000 RMB	High school or below	No college	Freelancer/flexible employment
107	kin	20000	L	1	female	52	≤1000 RMB	High school or below	No college	Freelancer/flexible employment
107	kin	200000	H	1	female	52	≤1000 RMB	High school or below	No college	Freelancer/flexible employment
107	kin	200000	L	1	female	52	≤1000 RMB	High school or below	No college	Freelancer/flexible employment
107	acquaintance	2000	H	1	female	52	≤1000 RMB	High school or below	No college	Freelancer/flexible employment
107	acquaintance	2000	L	1	female	52	≤1000 RMB	High school or below	No college	Freelancer/flexible employment
107	acquaintance	20000	H	1	female	52	≤1000 RMB	High school or below	No college	Freelancer/flexible employment
107	acquaintance	20000	L	1	female	52	≤1000 RMB	High school or below	No college	Freelancer/flexible employment
107	acquaintance	200000	H	1	female	52	≤1000 RMB	High school or below	No college	Freelancer/flexible employment
107	acquaintance	200000	L	0	female	52	≤1000 RMB	High school or below	No college	Freelancer/flexible employment
107	general other	2000	H	1	female	52	≤1000 RMB	High school or below	No college	Freelancer/flexible employment
107	general other	2000	L	1	female	52	≤1000 RMB	High school or below	No college	Freelancer/flexible employment
107	general other	20000	H	1	female	52	≤1000 RMB	High school or below	No college	Freelancer/flexible employment
107	general other	20000	L	1	female	52	≤1000 RMB	High school or below	No college	Freelancer/flexible employment
107	general other	200000	H	0	female	52	≤1000 RMB	High school or below	No college	Freelancer/flexible employment
107	general other	200000	L	0	female	52	≤1000 RMB	High school or below	No college	Freelancer/flexible employment
108	kin	2000	H	1	female	39	3000-5000RMB	High school or below	No college	Freelancer/flexible employment
108	kin	2000	L	1	female	39	3000-5000RMB	High school or below	No college	Freelancer/flexible employment
108	kin	20000	H	0	female	39	3000-5000RMB	High school or below	No college	Freelancer/flexible employment
108	kin	20000	L	0	female	39	3000-5000RMB	High school or below	No college	Freelancer/flexible employment
108	kin	200000	H	0	female	39	3000-5000RMB	High school or below	No college	Freelancer/flexible employment
108	kin	200000	L	0	female	39	3000-5000RMB	High school or below	No college	Freelancer/flexible employment
108	acquaintance	2000	H	1	female	39	3000-5000RMB	High school or below	No college	Freelancer/flexible employment
108	acquaintance	2000	L	1	female	39	3000-5000RMB	High school or below	No college	Freelancer/flexible employment
108	acquaintance	20000	H	0	female	39	3000-5000RMB	High school or below	No college	Freelancer/flexible employment
108	acquaintance	20000	L	0	female	39	3000-5000RMB	High school or below	No college	Freelancer/flexible employment
108	acquaintance	200000	H	0	female	39	3000-5000RMB	High school or below	No college	Freelancer/flexible employment
108	acquaintance	200000	L	0	female	39	3000-5000RMB	High school or below	No college	Freelancer/flexible employment
108	general other	2000	H	1	female	39	3000-5000RMB	High school or below	No college	Freelancer/flexible employment
108	general other	2000	L	1	female	39	3000-5000RMB	High school or below	No college	Freelancer/flexible employment
108	general other	20000	H	0	female	39	3000-5000RMB	High school or below	No college	Freelancer/flexible employment
108	general other	20000	L	0	female	39	3000-5000RMB	High school or below	No college	Freelancer/flexible employment
108	general other	200000	H	0	female	39	3000-5000RMB	High school or below	No college	Freelancer/flexible employment
108	general other	200000	L	0	female	39	3000-5000RMB	High school or below	No college	Freelancer/flexible employment
109	kin	2000	H	1	male	55	3000-5000RMB	High school or below	No college	Freelancer/flexible employment
109	kin	2000	L	1	male	55	3000-5000RMB	High school or below	No college	Freelancer/flexible employment
109	kin	20000	H	1	male	55	3000-5000RMB	High school or below	No college	Freelancer/flexible employment
109	kin	20000	L	1	male	55	3000-5000RMB	High school or below	No college	Freelancer/flexible employment
109	kin	200000	H	1	male	55	3000-5000RMB	High school or below	No college	Freelancer/flexible employment
109	kin	200000	L	0	male	55	3000-5000RMB	High school or below	No college	Freelancer/flexible employment
109	acquaintance	2000	H	1	male	55	3000-5000RMB	High school or below	No college	Freelancer/flexible employment
109	acquaintance	2000	L	1	male	55	3000-5000RMB	High school or below	No college	Freelancer/flexible employment
109	acquaintance	20000	H	1	male	55	3000-5000RMB	High school or below	No college	Freelancer/flexible employment
109	acquaintance	20000	L	1	male	55	3000-5000RMB	High school or below	No college	Freelancer/flexible employment
109	acquaintance	200000	H	0	male	55	3000-5000RMB	High school or below	No college	Freelancer/flexible employment
109	acquaintance	200000	L	0	male	55	3000-5000RMB	High school or below	No college	Freelancer/flexible employment
109	general other	2000	H	1	male	55	3000-5000RMB	High school or below	No college	Freelancer/flexible employment
109	general other	2000	L	1	male	55	3000-5000RMB	High school or below	No college	Freelancer/flexible employment
109	general other	20000	H	1	male	55	3000-5000RMB	High school or below	No college	Freelancer/flexible employment
109	general other	20000	L	1	male	55	3000-5000RMB	High school or below	No college	Freelancer/flexible employment
109	general other	200000	H	0	male	55	3000-5000RMB	High school or below	No college	Freelancer/flexible employment
109	general other	200000	L	1	male	55	3000-5000RMB	High school or below	No college	Freelancer/flexible employment
110	kin	2000	H	1	female	44	≤1000 RMB	High school or below	No college	Unemployed/job-seeking
110	kin	2000	L	0	female	44	≤1000 RMB	High school or below	No college	Unemployed/job-seeking
110	kin	20000	H	1	female	44	≤1000 RMB	High school or below	No college	Unemployed/job-seeking
110	kin	20000	L	0	female	44	≤1000 RMB	High school or below	No college	Unemployed/job-seeking
110	kin	200000	H	1	female	44	≤1000 RMB	High school or below	No college	Unemployed/job-seeking
110	kin	200000	L	0	female	44	≤1000 RMB	High school or below	No college	Unemployed/job-seeking
110	acquaintance	2000	H	0	female	44	≤1000 RMB	High school or below	No college	Unemployed/job-seeking
110	acquaintance	2000	L	0	female	44	≤1000 RMB	High school or below	No college	Unemployed/job-seeking
110	acquaintance	20000	H	0	female	44	≤1000 RMB	High school or below	No college	Unemployed/job-seeking
110	acquaintance	20000	L	0	female	44	≤1000 RMB	High school or below	No college	Unemployed/job-seeking
110	acquaintance	200000	H	0	female	44	≤1000 RMB	High school or below	No college	Unemployed/job-seeking
110	acquaintance	200000	L	0	female	44	≤1000 RMB	High school or below	No college	Unemployed/job-seeking
110	general other	2000	H	0	female	44	≤1000 RMB	High school or below	No college	Unemployed/job-seeking
110	general other	2000	L	0	female	44	≤1000 RMB	High school or below	No college	Unemployed/job-seeking
110	general other	20000	H	0	female	44	≤1000 RMB	High school or below	No college	Unemployed/job-seeking
110	general other	20000	L	0	female	44	≤1000 RMB	High school or below	No college	Unemployed/job-seeking
110	general other	200000	H	0	female	44	≤1000 RMB	High school or below	No college	Unemployed/job-seeking
110	general other	200000	L	0	female	44	≤1000 RMB	High school or below	No college	Unemployed/job-seeking
111	kin	2000	H	1	male	53	≤1000 RMB	High school or below	No college	Private company or self-employed
111	kin	2000	L	1	male	53	≤1000 RMB	High school or below	No college	Private company or self-employed
111	kin	20000	H	1	male	53	≤1000 RMB	High school or below	No college	Private company or self-employed
111	kin	20000	L	0	male	53	≤1000 RMB	High school or below	No college	Private company or self-employed
111	kin	200000	H	0	male	53	≤1000 RMB	High school or below	No college	Private company or self-employed
111	kin	200000	L	0	male	53	≤1000 RMB	High school or below	No college	Private company or self-employed
111	acquaintance	2000	H	1	male	53	≤1000 RMB	High school or below	No college	Private company or self-employed
111	acquaintance	2000	L	0	male	53	≤1000 RMB	High school or below	No college	Private company or self-employed
111	acquaintance	20000	H	1	male	53	≤1000 RMB	High school or below	No college	Private company or self-employed
111	acquaintance	20000	L	0	male	53	≤1000 RMB	High school or below	No college	Private company or self-employed
111	acquaintance	200000	H	0	male	53	≤1000 RMB	High school or below	No college	Private company or self-employed
111	acquaintance	200000	L	0	male	53	≤1000 RMB	High school or below	No college	Private company or self-employed
111	general other	2000	H	1	male	53	≤1000 RMB	High school or below	No college	Private company or self-employed
111	general other	2000	L	0	male	53	≤1000 RMB	High school or below	No college	Private company or self-employed
111	general other	20000	H	1	male	53	≤1000 RMB	High school or below	No college	Private company or self-employed
111	general other	20000	L	0	male	53	≤1000 RMB	High school or below	No college	Private company or self-employed
111	general other	200000	H	0	male	53	≤1000 RMB	High school or below	No college	Private company or self-employed
111	general other	200000	L	0	male	53	≤1000 RMB	High school or below	No college	Private company or self-employed
112	kin	2000	H	1	male	50	8000-12000RMB	High school or below	No college	Private company or self-employed
[truncated: 2,537 more rows]
